# Supplementary material for: Development of Sequence-Tagged Site Marker Set for Identification of J, JS, and St Sub-genomes of Thinopyrum intermedium in Wheat Background
Source: Front Plant Sci. 2021 Jun 23;12:685216. doi: 10.3389/fpls.2021.685216 (PMC8261300; doi:10.3389/fpls.2021.685216)
Supplement: Supplementary file 2 [file Data_Sheet_2.xlsx]

## Sheet: Table S1
Table S1. Oligo probes for FISH analysis
Name of probe	Sequence and fluorochrome label	Reference
Oligo-pSc119.2	6-FAM-5' CCGTT TTGTG GACTA TTACT CACCG CTTTG GGGTC CCATA GCTAT 3'	Tang et al. 2014
Oligo-pTa535	Tamra-5' AAAAA CTTGA CGCAC GTCAC GTACA AATTG GACAA ACTCT TTCGG AGTAT CAGGG TTTC 3'	Tang et al. 2014
Oligo-B11	6-FAM-5' CTTCT ATGCT GCAAG ACTGA AGATG CTGAA GATGC TAGTC TTCGA TAGGA CTAGG CTC 3'	Xi et al. 2019
Oligo-k288	Tamra-5' CTTCA TAGTC CGGGA GTCCG GCCAA AGGTC ATAGT CCGGC CATCC 3'	Wang et al. 2019

## Sheet: Table S2
Table S2. Sequence assembly for GBS probes of Thinopyrum intermedium
Size_includeN	915453927
Size_withoutN	915311073
Scaffold_Num	5877409
Mean_Size	155
Median_Size	136
Longest_Seq	3094
Shortest_Seq	100
Singleton_Num	5871341
Average_length_of_break(N)_in_scaffold	0
Known_genome_size	NaN
Total_scaffold_length_as_percentage_of_known_genome_size	NaN
scaffolds>100	5750609, 97.84%
scaffolds>500	35897, 0.61%
scaffolds>1K	1438, 0.02%
scaffolds>10K	0, 0%
scaffolds>100K	0, 0%
scaffolds>1M	0, 0%

## Sheet: Table S3
Table S3. Information on 745 Thi-specific STS markers.
Thi-Ctgs	Contained GBS Marker	GBS marker sequence	ConsLG	ConsPosition	Sub-genome	Thi-Specific Marker	The	Thb	St	Dv	Forward sequence	Reverse sequence
C318604856	TP580177	TGCAGGCACAACACACTTTTAGAACTTCCAACAATTCCTATGGCAGCATGAGGAGCACCAGGGG	1	24.85	1J	C01-04	1	0	0	1	CAGGCCAGACAACAGACTTT	GGTGGAGTAGAGATATGCGG
C316820989	TP692513	TGCAGGTAGCAAGTGGAGCAGAAGAATAAACGCTAACATGTGCAGAAAAAGTGTGACGGGGTTC	1	116.87	1J	C01-10	1	0	0	0	CTTGAAGAGCACCAGCAGTC	TGATGTAGCATTGCTCACGG
C319351011	TP710203	TGCAGGTGACACGAGCTCGTTTTGCCAAACAAGTGGACGGCTTCATGTTCTGCCACGGTGCAGT	1	116.9	1J	C01-11	1	0	0	0	GTTTTGCCAAACAAGTGGAC	AAGAGACATTGCCACACACA
C319965036	TP839012	TGCAGTGGCATCGGATTCCTTAGCGTGGGCACATCTTTTCTGCGTGCAGTATAAAGATTTTAGC	1	117.13	1J	C01-13	0	0	1	0	CGCAGAAAAGATGTACCCAC	GGCCTCTACATGATCGGAC
C318711331	TP847461	TGCAGTGGTTAGGCACGGTGCATTGGATCTAAAAATTGCACGAGATCAATTCCTGTTGGTAGGA	1	117.25	1J	C01-14	1	0	0	0	TTGTGTAGGAAATAGCGCAG	GCAGAGTAAAAACGTCCCAA
C318761436	HapTP501000	TGCAGTTTCAGGCCCATCAGAGAAGGGAAGGGCGACCACTGCTGGTGACAGGATCACATGGAAG	1	117.39	1J	C01-16	1	0	0	0	CTCCACGTAGACCACAATCC	AGTTTCAGGCCCATCAGAG
C319602325	TP144914	TGCAGATCCTGCTGCCCCTGCGTCGCCGCCGCTCCTCCGCCGCCACCGCCACTCATCTCCTCGA	1	117.65	1J	C01-17	0	0	1	0	TCATCTCCTCGACCTTCTTG	TCGTCCGGTGTAGCTAGTTC
C319926747	HapTP416591	TGCAGTAAAAGGCGAGTTTCACTAATGGATGATCACATTGCAAATTTGCAACCTGTCCTTGTTA	1	117.82	1J	C01-18	1	0	1	0	TGGTTAAGCCATGTCACACA	AGGGTGGAGAGGAAAACATC
C319118697	TP46961	TGCAGAATCGTCTCTCAAGTCTGAAGCCCCTTCTCGCCACGCCTTACACAAAATGAATCAAAGA	1	119.4	1J	C01-22	0	0	0	0	CGCCACGCCTTACATTAGTA	ATCGACTCCTGTGGTGAAAA
C316485505	TP709224	TGCAGGTGAAAACGTTTGTAGTTTTGCTCTTGGCCTCAAGTAAAACGCTGGTGGAGAGCAATGA	1	120.16	1J	C01-24	0	0	0	0	AGGCCAGGAGCAAGATTACAAA	CAAATACACCTGGTGCTCACTG
C313414367	HapTP406389	TGCAGGTGGGTATGACCACTGATCACTGTTGGGTGCAACCGAGATCGGAAGAGCGGTTCAGCAG	1	120.2	1J	C01-25	1	0	0	0	GTGTATTCGAGGAACAGCAGC	TCGAAAGCAGCGTCCGTATT
C315417665	TP484875	TGCAGCTGCGGTGATGCCGAATGAACATCGGCTACACGTTATTCTTGTACTCCTATCACGGCGC	1	120.68	1J	C01-28	0	0	0	0	CGAATGAACTTCGGCTACACG	AGCTGGATGTGCACCTTTTG
C319510350	TP477331	TGCAGCTGATGATGGCAGCGATCGATCGAGATGATGGCAAATCTGTGGCAGTGAATCAGGCTGT	1	140.12	1J	C01-32	0	0	0	0	ATGCAGAAAGGGCGGTAT	GTTTGCAGGTGACGATCTCT
C318240282	HapTP262466	TGCAGCTCGCTCGGGTATCGGTGAGAGTCCAGTCCATCGAGAAGAGCACGAGAAAACCCACAAA	1	152.49	1J	C01-35	1	0	0	0	GCATCATCACCCACGTCT	CAGGGTTGGAAAATTTGTGG
C319194846	TP43216	TGCAGAATAACACGTGATTTTACTTTTGTGCCTCTAGCACATGATGCTAGTGCTAAGAGCATCT	1	155.97	1J	C01-36	0	0	0	0	TGCTCTACTGGCAAAACCTT	GCATCATGTGCTAAAGGCA
C319324476	TP369305	TGCAGCGAGCAGTGCTCTGCGCCCAACTGCATACCCTGGAGTCCTCAGAACTAGCTTAGCTAGC	1	161.71	1J	C01-38	1	0	0	0	TAATTTCAGTCGCCTGATCC	CAACTGCATACCCTGGAGTC
C318978291	HapTP454036	TGCAGTCTGCCTAGGAAGAGACTTGCATAGAAAACCTAACCAACCCCTACCAAACAGGTGAGAC	1	169.98	1J	C01-40	1	0	0	0	CTCAGATCCGATGCAAGTCT	AGCAGACGGTACATGTGTTG
C312402922	TP400974	TGCAGCGGCAAGCCGTTGATGCACGCGACGATTTTTCTATGCACCAATGGTGCTGCGACGGATG	1	177.03	1J	C01-41	0	0	0	0	CCGTTGATGCACGCGACAAT	AAAATTGGCGGCCATGGATTC
C320118295	TP814145	TGCAGTGACATAGGTACAAGACACATGGGATTGCAGAAACACGCGGGTGCGCAGCCTCGGCAGC	1	183.93	1J	C01-42	0	0	0	0	ATGAACTGAGGGTCTTGTGC	CGTGTACACTCCTCGAAGAAA
C316983827	TP357587	TGCAGCCTTCCGCAAATTCATCGACGATGTTCTGCTCAAGGATATGTATCCCCACGGACGCCGA	1	194.3	1J	C01-47	1	1	0	0	GCTGATTTGCTCATTGCACCA	CTGACAACATCAACAGGGGC
C320212808	TP256150	TGCAGCAGGCTTTTATCGGCAACAGGCGTTGTGAGGAAGGCAACTCGCCGAGATCGGAAGAGCG	1	196.66	1J	C01-49	0	0	0	0	TCGGTCAAGGAACTGTAGGA	CTCCCTCTTGTCACTCATCG
C319467623	TP836367	TGCAGTGGAGATGGCCCAGCCCACACGCACAGTTGTCTTCCACCTCCGTGTCGTCACAGCGTGC	1	205.49	1J	C01-54	0	0	0	0	GCAGAGTTGTCTTCCACCTC	GGCGATCTTATCTAGCTCCC
C319257630	TP166640	TGCAGATTACACCAAGCACGTCATAATCAGTGAACGCAGTGTAGCAAATTGCGTGGCACAGATT	1	208.19	1J	C01-57	0	1	0	0	GCAAATTGGAGGATCAGCTA	AGTTGCCTGCAGATTACACC
C311118503	TP272299	TGCAGCATCTATATGTGGCAAGGACGGTGATATCCCGTCCGCATACTCACCTCACATGTTCATC	1	212.17	1J	C01-60	1	0	0	0	TGCATTGATTTTGGTAGAATGAACT	GCAGCATCTATATGTGGCAAGG
C320312368	TP819323	TGCAGTGATGCGATAGGGTGTTGCCGCCTTGCGGATGTGTGTGTGTGTGAATATTTCTAGGGTG	1	215.72	1J	C01-61	1	0	0	0	CGAATCAAATTGCTCAGGAC	GAAGACTCTGCCACGACAGT
C319476731	TP85092	TGCAGAGAAAGAGACGGTTTTAAGAAAATTTCGCAAGAAAGTTAATTCGGACGCGAAAGATGAG	1	215.72	1J	C01-62	1	0	0	0	CTTCATGCATGTTTGTGCTC	CATGTACCAGCAGAAGGTCC
C318060643	TP236384	TGCAGCAGCACGACCAAACAATCTGACCAACTAATACTTCAGCACGCTCGGCTCAACGATCACT	1	215.72	1J	C01-63	1	0	0	0	GCTCAGCTCAACGATCAGTA	CCTGTACAATGAACCGATTG
C318712527	TP782582	TGCAGTCAGTTGGTAAGAAGGTGCCAGGATTAAACTGGGAGGGACGTCGTCGGGGCGTCGAGGC	1	220.98	1J	C01-70	0	0	0	0	GGCTGCAGTCAGTTGGTAAG	GCACTTGAAACACAAAGCCT
C319127655	TP620311	TGCAGGCGTGGCGCAAGGCCGTTAGCGAGGCAGGAAGCATGGGGATAAAAAGAGAGGAAGGCAG	1	222.23	1J	C01-72	0	0	0	0	CAGTGCTCCAGATCCATAGG	CTCCCTGCCTTCCTCTCTT
C319392211	TP489388	TGCAGCTGCTTTATCTTCTTCAGATAGGGTTCAATCATCTCATCGTTGTAGAGGTATGTGAGCT	1	222.23	1J	C01-73	1	0	0	0	CCTTCTGCAGCTGCTTTATC	TTCCTCTACGTGCGCTATTC
C320389239	HapTP283754	TGCAGCTTAGGTTGTCACACAATGGAACACTAGAAATCATTGCGGGAGCCGAGATCGGAAGAGC	1	228.39	1J	C01-77	1	1	0	0	GAGCTCCCCTTTGAAAGAAC	GCCATGGAACACAGAAAAAC
C319030893	TP854775	TGCAGTGTTAATGGAAGTTTGTAAACTCATATGCTGGTCAGTTGGACCGTAAATGGGTAGCTGG	1	229.51	1J	C01-79	1	0	0	0	AAGCATGTTTCCCTGCTTC	AGCCACGATCATTCTAGGTG
C319987208	TP416485	TGCAGCGGTACGTGACCGCAGCGTACGCTCATGCCTCGCCTGTGGCGACTGATATGCTCACCAC	1	233.23	1J	C01-81	0	0	0	0	AAGAGAACATTCAAGCACGG	CTGAAGTGCCATCGCTAAAT
C316461985	TP676849	TGCAGGGTAAGGTGGTTGGAGACTGAGATCTACGGAGGTGGCCGCGTCTTGGTTGGGCATCACC	1	233.23	1J	C01-83	0	0	0	0	GGCGGCTCATTCGACAAAG	CATCACCAATGGCTGGTTGC
C312912794	TP748311	TGCAGTACACTGTAGCACTTATGGTTCTCACATATATTTTGCCGAGATCGGAAGAGCGGTTCAG	1	233.92	1J	C01-84	1	1	0	0	CGGCAAAATATATGTGAGAACCA	GTCGGGTTGTAAATATCGCCG
C310071174	TP844081	TGCAGTGGGGCCTCCAACAAGCTGCCATCTGTTGCTTCCATCGTGGTGATGGATGAGAGGAGGC	1	245.16	1J	C01-85	1	0	0	0	CACGATGGAAGCAACAGATGG	TCACACTAGATACTAGCTGGATTCG
C319734269	TP711011	TGCAGGTGAGACCAACCATGTCGCCGTTGGTCGTGCACGGTTGCACCCCGTGGAGGTGGACCCA	2	17.63	1St	C02-02	1	0	0	0	TAACCACGTTGCAGGGTAAT	GAGATGCTGTGGGAGTGAGT
C318787476	HapTP476591	TGCAGTGTAGGTACGTACCCTGTGAGGTATATCCGTAGATAGATGACGGAATCGAGGCCCGCAT	2	20.63	1St	C02-03	0	0	0	0	AGACATGCCGTAGCAAAGAG	CGACGATGAGTTGATCCAG
C319659785	HapTP7583	TGCAGAAATCGAAATCCCCTATTGGTTCGGTGAGGTTCGAAATCTTGTGACGCACAGTTATATG	2	20.63	1St	C02-04	1	0	0	0	TAAGTCAGCTGGACTCGCTT	GAAGTTCCACGTGACGAAGT
C318953139	TP61834	TGCAGACATTCTTCGCTGTCTATGCCTACTTCAAGCCTCCCAAGTAATTAAGCGCGTGAGCGTG	2	24.89	1St	C02-05	0	0	0	0	AGCAGCCTACATGACCAATC	AAGTAATTAAGCGCGTGAGC
C319004767	TP499614	TGCAGCTGTTAAGAACATTGCATTGTGGAGCAAGCAAGCTCCAGTCCATGTACTGGTGTGAGCA	2	28.43	1St	C02-06	1	1	1	0	CTTCTTCTGCTCCTCCACTG	CGAAGGAGAGGTCACTGGTA
C314277911	TP501763	TGCAGCTTACTTCTCGGCGGCGATGCGGTCGACCTTGTGGCCCTTGCGCTTGGTGCGCATCTCA	2	30.56	1St	C02-07	0	0	0	0	ATCGCCGCCGAGAAGTAAG	GTGTTGGCACGCCTGAAAAA
C320305248	HapTP69773	TGCAGATAAATAAACGGTTAGGAAAGCATAAAACTCCCACCAGTTCACATCATTAACTATTAGG	2	36.63	1St	C02-10	1	0	1	1	TGTGAACTGGTGGGAGTTTT	GCCATGGATATCGTTCTGAC
C314472398	TP576084	TGCAGGATTTCCTTCAGTGCCACCACCTCCTCTCGTCGGCGTATAGAGAGGTGCGAAAGGCGGG	2	39.75	1St	C02-12	1	0	1	0	GCCACAATCGAACATCTCACC	GTGGTGGCACTGAAGGAAATC
C311942842	HapTP377457	TGCAGGGGGTCAACGTTGATGTATTGACCGTCCATTGCTGTGGGGAACATGTCTTGCCGTCATT	2	43.12	1St	C02-13	1	0	0	0	ATGACGGCAAGACATGTTCC	GCACATCGCGCCATACTTTT
C320411339	TP194847	TGCAGCAAGCAGTTGCAGGCAGGAAACACTGTGTACGCACGCATGCACAGCAGAACGGGGCGAC	2	45.64	1St	C02-14	1	0	0	0	TAGATGTAAGGATCGCCTGC	GCTTTCACCAGAAAGTCCAA
C317743706	TP224210	TGCAGCACTACAAGATCAGTGCTTCAGAAGCTGAGCGCCGAGAGAAGGACGGTAGTGGTGAAAA	2	51.06	1St	C02-16	0	1	0	1	AGGCACTGATCTTGTGGTGT	TCCTACCTGTCGATTTCCATGT
C315960029	TP898596	TGCAGTTTGGTAAGCACGCATGCAGACGGTAGGATTGAGGTGGAGATGGAGGGCGGGGCGGCAA	2	52.24	1St	C02-17	1	0	1	0	ACAAACGACGTGCTAAATGGC	ACCTCAATCCTACCGTCTGC
C320466480	TP246336	TGCAGCAGCGCTACCTTGCCCTCTATCCAGGATGGAGGAACCATCAGTATTGAGTTTTAACCAC	2	63.29	1St	C02-18	1	0	0	1	TTACGATGATGGAACCGAGT	GCTAAAGGGGAGGTTTTCTG
C318519671	TP697196	TGCAGGTCAATCTATGAAAAATATTTTTTGAACCATCAGGGTACACGGAAACATGTTTTGTGGA	2	72.69	1St	C02-20	0	0	0	1	CCCATGGTGGATGTTGTAAT	CCACTTCTGCAGGTCAATCT
C318453776	TP707024	TGCAGGTCTACACTGGTTGCTCTACCTATTATTGTCAAAAAAGTTGCACTTTTAGATTAGGATG	2	76.5	1St	C02-21	1	0	1	0	GCAGGTCTACACTGGTTGCT	AATTACCTGACACGGTCCAA
C320496629	TP133527	TGCAGATAGCATGTGGTGTAATATTTCAAAACAACATTTTTTTAGCTGGTGGCTGGACGTGTCC	2	78.36	1St	C02-23	1	0	1	0	CTATCTGCAGAATGGGCACT	GCTCACTTTTGGCACAGTTT
C312424950	TP739969	TGCAGTAAAAGGAAATGAATCGGGGATGGCCAGAGGAAGGAGATGATGCGGCTGTAGATCGGGC	2	78.36	1St	C02-27	1	0	0	0	CCTCGAAATCCGGCGAAGT	CAAATCCGGCCCGATCTACA
C319860597	TP292048	TGCAGCCACGACCAGGGCGAGCAGTTCCGCCGCAGGCACGAGCGCCGTTGGAATCGAATTCGTT	2	79.05	1St	C02-30	1	0	1	0	GGACTGGACGCAGAAATCTA	CTGTGCCCCCACCTACTC
C320124115	TP856790	TGCAGTGTTTCTCTCAAGCAATAATTTGTTTTCCAAAATTAAATGGTAATCAAGCATATTTTTT	2	79.43	1St	C02-31	1	0	1	0	ATAGAGGGGGATTCGTGACT	GCATTCTTGGCACTGTTTCT
C319258232	TP111267	TGCAGAGGCAGCACCTATTAGGACCACATCCATCTATCCAACGATCATATATAAAAATTAGACC	2	79.66	1St	C02-32	1	0	0	0	CATACGATAGTTTCCACGGC	GATGTGGTCCAAATAGGTGC
C310077210	TP13694	TGCAGAAATCAAGTATCCGTCAGCTAACTGCCGAGGCAGCCATGCGGAATTGCTGACCAATAGC	2	79.85	1St	C02-33	1	0	1	1	GCAGAAATCAAGTATCCGTCAGC	CGACATGGCTCCACCTCAG
C315465688	TP465753	TGCAGCTCGCTTATTGCGAGGTGCACTTCACGCTCGCCTACATCATATGATATATGAGCCGAGA	2	81.16	1St	C02-34	0	0	1	0	TGTGTATCGTGTGTGGCTGA	ACTTCACGCTCGCCTACATC
C318628603	TP77440	TGCAGACGTGATCTTTAAAAGAAGAGTATGATTAAGCTATGAGATGTACTACATCTCAAAATTA	2	82.24	1St	C02-35	1	0	1	0	CGGCTTCTCAGGTTTTGAT	GCAATATTGGCAGGTTTCC
C319550465	TP338657	TGCAGCCGCTTCCAAGATTCGGTGGAGGATAGCTAAGATTCTCGCGCTGACGTAAGAGTTTGGA	2	83.52	1St	C02-37	1	0	0	0	GGTGTCAGTTTTTCACGAGG	AGGTACCCACTTCCACTTCC
C319361180	TP244391	TGCAGCAGCCTTCCGTCGCTCAGGTTCTGCTGTGCGGCCGAGATCGGAAGAGCGGTTCAGCAGG	2	84.21	1St	C02-39	0	0	1	0	CCGGGATGAGACACCTACT	GCACAGCAGAACCTGAGC
C313949413	TP103548	TGCAGAGCGTGGATGGTGTGTTGTCAGCTCTGTCTTCTATCTATCTCCACAGCATTTTCTCTCT	2	85.38	1St	C02-40	1	0	1	0	CGCCTTCAGAAAAGGACAAGC	GAAGAAAGTGCTGCAGAGCG
C319874745	TP801238	TGCAGTCGTAGAACAACTACTGGATCACCATCTCCATCTGCCACGCGAACTCTTTGTCCGTCGT	2	86.28	1St	C02-41	0	0	0	1	AAAACGACTACTGGATCCCC	CTCTCCGCTCATCTCCATAA
C319054974	TP614768	TGCAGGCGGCACATAGCTGTGCCCGCAATACATATCATCTCCCTTTTCTTTTCTCCTGCATCAT	2	96.92	1St	C02-42	0	0	0	0	CATTTTGGGTCGAGGCCTGT	TAGCTGTGCCCGCAATACAT
C313992753	TP794093	TGCAGTCCTGGGATGGAAATGGTACCTTGTGGAAGTTTATGTTGTCGTCAAATGGTATGACGCT	2	114.8	1St	C02-46	1	0	1	0	CGTACTGTGCATCGCATGA	AAACTTCCACAAGGTACCATTTCC
C319213950	TP680417	TGCAGGGTCTCCAGGCTAGCAACACGATGCAGAGAAGCCGAGATCGGAAGAGCGGTTCAGCAGG	2	136.11	1St	C02-55	1	0	1	0	TAGCAACACGATGCAGAGAA	AGGTGCAACTGCAAGATGAT
C317333685	TP840385	TGCAGTGGCGCAACAGCAGAATTTGACCTTTGGTCGGATTCGATGAATCGTCGAGCGCGTGTGG	2	143.81	1St	C02-58	0	0	0	0	GCTTTGACTGGATTCTGCAGTG	AGAAAGTAAGGTTGCGTGCG
C320206784	TP568027	TGCAGGATCAGGACAGGAGCACATAAACAAGGTCCAATACGTGCTACTACTACATGGACGCTCT	2	144.34	1St	C02-59	0	0	0	0	AGACGAGACGAGCTGGTAGA	GCGCTTACTGTTACCGTTGT
C315837099	TP145405	TGCAGATCGAATCTAGCAAGAGCAGCAGAACCTATCACACCGTCACTCGTGCCCGTACTAGACG	2	145.56	1St	C02-61	1	0	0	0	TCGAATCTAGCAAGAGCAGCA	ACGTGGTTTGTAGTACCCGTC
C313534174	TP605345	TGCAGGCGACAAAAAGATTTGGAAGCATATAAATTGCTAAAATGCATGCTGCACATACCCTTTG	2	147.82	1St	C02-63	1	0	1	0	CCATGTTACTCTGCAGGCGA	GTCGGTCTCCGCCGATAAAG
C319042669	TP72998	TGCAGACGCCCGCGTTTTGCAGCCGTCCATGGAGGAGCTCTTCAATCCCTTCGCAGCAGTAGCA	2	159.66	1St	C02-75	0	0	1	0	GACGGCCTCGTATCCTATCT	ACTGCTACTGCTGTGAAGGG
C317611884	TP878842	TGCAGTTGATAATTAATGCTCACGTAGGCATGTCGCCTATATATATGAGGCCGTCACCACCTGG	2	166.35	1St	C02-82	0	0	1	1	TCTCGCAGAGCAGGAGTAGA	CGCCTATACATACGAGGCCG
C318252528	TP265053	TGCAGCATAAAGCTCCGACTAACCGACAAACTAAACTTGATCGATGACCTGACTCCAGCTCTAA	2	168.76	1St	C02-83	0	0	1	1	TTAGAGCTGGAGTCAGGTCA	TGAATCTCACGATACTCTGACG
C320208494	TP279390	TGCAGCATTACATCAACGATTTCATCAACGGAAGCAAACCTTCAATGCCATGGACGGACGGAGC	2	170.03	1St	C02-84	1	1	0	0	ATACCTAGCTCGGTCACACG	CCGAACACATTGTCCACATA
C320234823	TP560068	TGCAGGAGGCGGTCAGTGCCTCGCATGCATCTCTACAACTAATTTGGCCCCTTGTATATCGGAG	2	173.55	1St	C02-87	0	0	0	0	GGGCATTGATACTCTGCTTC	CGATAGAATGTCCGAAATGG
C320480644	TP439237	TGCAGCTACTTCGGGCAAGCCTCGGAGCAGGGAGGGCACTCCGAGATCGGAAGAGCGGTTCAGC	2	177.35	1St	C02-88	0	0	0	0	TGGGGAATTAGTCTATGCCA	GAGGCTTGCCCGAAGTAG
C319056864	TP43039	TGCAGAATAAACAGAACAAATCAGGGTGAGATATGGTTCTCGGTGGTGTGTGGCTGCACTTGAC	3	28.6	1Js	C03-01	0	0	0	0	ACGAGAAAACAAGCAGCCTA	CATCTGGTGGTGGTGGTAGT
C320012223	TP157683	TGCAGATGCGTCATGCACTTCCGCCATAGGTTTGGATGCAACTAGTGACAAACACAACGTAGCT	3	56.92	1Js	C03-04	0	0	0	0	GCTGTTACCCTTGCAAAAAG	CCATAGGTTTGGATGCAACT
C309669703	TP595815	TGCAGGCCCATTGGCGCCCACGCTACTCATCGCAGACACAGGCGTCGTCACTCCCCTTACTCGA	3	56.92	1Js	C03-05	1	0	1	0	GCGGCACACGCACTAATGA	CCCACGCTACTCATCGCAG
C312816256	TP169987	TGCAGATTCGACCACACAGAACGAGAACAGCGGCAAGCATCCTTGCTGACATGAGCTTAGAGCG	3	70.66	1Js	C03-07	0	0	1	0	ACTGAGAGAACAGGGATGAAAC	CCGCTCTAAGCTCATGTCAGT
C318608300	TP197871	TGCAGCAAGGTGCTGAATCAGACCGACACCGCGCCACCCACATGCACCGAGATCGGAAGAGCGG	3	75.62	1Js	C03-09	0	0	0	0	GTGGTTAGAGCTTTCCGTGA	TGATATGAGCTAGTGCGGGT
C317786897	TP170194	TGCAGATTCGGATGCACTGAGTTGGAGTATGTCCTTGTCTTGCCATGCATCTGACTTTACTCTT	3	79.08	1Js	C03-10	0	0	1	1	CCATTGCTGGTCCTGCTAGT	TTGTCCGGTGGATGATGCAA
C315938526	TP873929	TGCAGTTCTAGACAGTTCATTATTCAGATGGCCTACTATATCATACACATTTTTACGATTTCTC	3	80.4	1Js	C03-12	0	0	0	0	CAGTTGATGAAAAGGAGCCGAAT	GTCTGGTGAGTCTGCCTCCG
C312168526	TP107619	TGCAGAGGACATCTGACATCTCCTATTCGAGTGTGTTCATGCAAAGGAATTATGGTTGTGGCTG	3	80.63	1Js	C03-13	0	0	0	0	CTGAAGAATGACTTGTTCCGGC	GCAAAGGAATTATGGTTGTGGC
C320437841	TP752995	TGCAGTACGCGTCTGCGCCCAACTGGGCGATCGATCGAGCTGAGTTCGGTTAGGGACACCGCCA	3	84.19	1Js	C03-27	0	0	0	1	CTCTCGAGCAAGGAATGAAG	CACGTACGCACCTTACACTG
C319285639	TP820600	TGCAGTGCAAAGCTAGCCTCCTTGCTAGCAGTCAATCCATTCCTCTGTACGTATCCCGATGGAC	3	84.36	1Js	C03-28	0	0	0	0	CACGTCTCCTTGTAACCACC	TCCTTGCTAGCAGTCAATCC
C320025567	TP516072	TGCAGCTTTAAACAATGTGTCCAAACAAACCACGAAATACTAGAGGGGCTTTTTGATATGGCAT	3	84.36	1Js	C03-33	0	0	0	0	TCTCGAGCTTGCTCTGAACT	CCATATCAAAAAGCCCCTCT
C317723574	TP120709	TGCAGAGTAGAACAACGCTCGTGTGATGTCCCCGTCTAGAATTGACGAGGGGACGCGGGTATGA	3	84.36	1Js	C03-35	0	0	0	0	TGTCCCCGTCTAGAATTGAC	AGCCGCGTACCGGTTTTC
C320339392	TP519676	TGCAGCTTTTTGGCGTCCGCAGCTGAGCTCGTGAGGCGGAATGATTCCGCCACCACTGGCGCTG	3	84.36	1Js	C03-36	0	0	0	0	TTAGACCATGCATCACGTTG	TTCCAGACTCCCATGATGAC
C319717379	TP594634	TGCAGGCCATGTGCAGGAACAGGAACAGAGCGGTGTGGCGCAGCGGCGCTGTTGTACGTGAAGA	3	86.54	1Js	C03-46	0	0	0	0	TGCGTCTTATCCTCAAATCC	TACACATGGCCTGCAGTAAA
C315193690	TP862937	TGCAGTTATCTCTTCCCCATCATGTTGTTATAAACGAGTATAATCAATTGTACATGAAACACAT	3	91.59	1Js	C03-50	0	0	0	0	GCATTGACAGAAGCCAAGAAAT	TTTCGAAAAATGTATGTGTTTCAGG
C319992836	TP383745	TGCAGCGCCGCCCCAACAATGCTCTGCGAGAGTTCTATGTCAGCCTCAACGGCGAGCCATTGTC	3	115.02	1Js	C03-53	0	0	1	1	AACGCTCTGCGAGAGTTCTA	CAACGTTGGTGGTAGGAAAG
C319962916	TP163730	TGCAGATGTCCGTCTTCCATGGCGCGCGCCTTGGCGGAAACGAGCAGCAGCAGCGCGTGCCCGA	3	149.11	1Js	C03-58	0	0	0	0	CATAGGGACAAGAACCCCTT	GCACCTACGTCGTGTCAGA
C320490171	TP134034	TGCAGATAGGGCACATCTCGCTCTCCTTAAGGCTAAGCACCTAGCATGCGTTACGGAAGACGTG	3	154.38	1Js	C03-62	0	0	0	0	TGTGTCGGTAGTTTTCGGAT	ACGCAGTACGTTTTTGGAAG
C313555211	TP768896	TGCAGTATACTCGCGTAGGTGTGGGCCATCCTTTGCGCCTCGGTTCCTGCGGATAGCTTCTCCA	3	160.43	1Js	C03-64	0	0	0	1	GTAGGTGTGGGCCATCCTTT	CAACATGTCAAGTCTGAGGCG
C319371647	TP890742	TGCAGTTTACTACAAGCCTGAAACTCAAGTGGCCGACCACCGAGATCGGAAGAGCGGTTCAGCA	3	162.52	1Js	C03-65	0	0	0	1	CAAGTCATGCATGTGGAGAG	TCAATGCATCATCTACTCGC
C313937643	TP517247	TGCAGCTTTCTACGGAGCAGCTCAAACCGAGCTCCGCAGCTCCGCGGAGTGGAGCGGGCTGGAG	3	215.41	1Js	C03-71	0	0	0	0	CGAACAGAACAGAAGAACCAACT	CAGCTCAAACCGAGCTCCTG
C320136125	TP678990	TGCAGGGTCCAGCTTCTCCGCTGTTATGGCCACCACAAGCTCCTTGACATTGTCCGCAGATCCC	3	218.82	1Js	C03-73	0	0	0	1	ATGTCAAGGAGCTTGTGGTG	AGCCTAGGAGTCCCATCAAC
C320385209	TP90803	TGCAGAGAGATAGCCAGAGACTATAATTTGCATCGCCAGCAGATGGATCGATACCCAACCATCA	4	111.22	2St	C04-11	0	0	1	0	GCAACCTCATTTCCAGTGTT	ACTTGTCAAAAGTCAAGCCG
C318008961	TP42185	TGCAGAAGTTACAATCAAACATATACCCATAAGGCTACAAACATCAAACACACCTGGTAGAGGT	4	113.4	2St	C04-13	0	0	0	0	AAGGTCACAAACATCAAGCG	GGCTGTAGATGCTCCAAAAG
C320223874	TP504060	TGCAGCTTCAGCCGAGGAAGATGCAGGTGTGACACGCCCCGCCGCCGCCCCACTCCACGCCGCC	4	116.99	2St	C04-14	0	0	0	0	CATCCAGGGTTCCTTCTCTT	GTCACACCTGCATCTTCCTC
C316130637	TP856479	TGCAGTGTTGTTCGGTAGGAGAGGTCTGAGCAACCAGGAAACGGGGGATCCTGCACATGTTCAG	4	118.7	2St	C04-16	0	0	1	0	CCTTGTCACCATCTTTACAACACA	CAACCAGGAAACGGGGGAT
C313311434	TP863517	TGCAGTTATTAGCAGGTAATTTGACAGCTATCATCCTTCTGTTTTTGTACGGTATCAAAACTGT	4	121.22	2St	C04-18	1	0	1	1	CTCTGGAGCCTGTTTGCTTGT	ACTGCAGAAATTTTGTAGGGGA
C314307465	TP845389	TGCAGTGGTAGTGTTTCTCTTCCGAGTAATAAACGCAACAGTTGCCGACTAAAGCATTTTTGTC	4	122.07	2St	C04-19	0	0	0	0	ATCGACCCTGTGGTTTTTGC	ACTCGGAAGAGAAACACTACCAC
C309346604	TP193089	TGCAGCAAGACAGGGCTGACAAGCCACGTTGTTGATCGCCATGAGTATTTGCTACCATCCTGGA	4	122.92	2St	C04-20	0	0	0	0	ATTGGTTTTGACGCCTGGGA	GCTAGCAAATACTCATGGCGA
C312668353	TP820460	TGCAGTGCAAAAGTCTGCGGCCGCAAAAAGCATAAGCGCACATAAACATGACAGGCGCAGATGA	4	123.32	2St	C04-21	0	0	1	0	CGCAAAAAGCATAAGCGCAC	GGGCATGGGTTGAGCCTAAT
C319912621	HapTP363036	TGCAGGGAGGAGGAAGATGATAGCGACGACCTAGTCCATGACTATATGGGCCACTCATGCACGC	4	132.59	2St	C04-24	0	0	1	0	GAGGAAGATGATAGCGACGA	GGAAACAAGAAAGGCCTGTAG
C319517128	TP740073	TGCAGTAAAATACGCGGCCGCTGTACCACCGCACCTCGCCTTGCTCGCCTCACCGCCGAGATCG	4	133.67	2St	C04-27	0	0	0	0	CAGAGCTAAACATGCGTTCA	GGGCATCATGTATGATTGGT
C312795474	TP811053	TGCAGTGAAAAACCAACGAAAACTCTCAAGCCGTAGGGCGTAGGCATTCAGTTCCGCGGCACGT	4	136.05	2St	C04-31	0	0	1	0	GAAAGGTGAAGGCCAGAGCG	CGAAAACTCTCAAGCCGTAGG
C318167309	TP863257	TGCAGTTATGGCTAATGGAGAATACTGGCTGGTATACGCGGAGCGAACAGTGCAAGTACAGTCA	4	147.1	2St	C04-35	0	0	1	0	ACCAAAGATGCAAGCTACGA	ACTGGCTGGTATACGCGGAG
C320469914	TP726110	TGCAGGTGTTCATCTCTCCTTGCTATTGGAATGCTTTCAATTGGTGTGCAGAGAGCGGCTTGCT	4	148.42	2St	C04-40	0	0	0	0	TGCAGGTGTTCATCTCTCCT	AAGCAATTACCAGCATCAGC
C320113829	TP897164	TGCAGTTTGCAGATCAACTGGTGCCAATGGCGGGGCCGAGATCGGAAGAGCGGTTCAGCAGGAA	4	151.01	2St	C04-44	0	0	0	0	GATCGCTACAGGCGATACAT	GCACGGGAGTTACCTAGACA
C310625936	TP87757	TGCAGAGAATTTGCTCCTGTTTGAGAGCGAACGGCATTCTCGTACTTACAGATTACTTACAGAG	4	153.36	2St	C04-46	0	0	0	0	CACCGGGCACACCTGAG	TCTGCAGAGAATTTGCTCCTGT
C319803553	TP712687	TGCAGGTGATGTGCGTATGGCTGGTGCGGGACTGATCCAACATGCTGGGTCTGCTATTCAGACT	4	156.28	2St	C04-48	0	0	1	0	TAAATCCTGAAACAGGACGC	CATGCTGGATCTGCTATTCA
C309076640	TP731878	TGCAGGTTCTGCTCTCTCTTGGCTTAAAATTTGGTACTCCAATGCCTTCAGGAAGTACCTTCAG	4	157.41	2St	C04-50	0	0	1	0	ACGCATTTCTTGAGGACTGA	AAGTGCCGGAAGGAAGCC
C320172902	TP420009	TGCAGCGGTTTTGAACTCGCAGTTGGAGGCCACGACCAGCACCCTCGCGGGAGAGGTCGGTAAA	4	158.88	2St	C04-53	0	0	1	0	GTCGGTAAAATGCTTGGAGA	ATTTGAGAGCTCCGCTTGTA
C311961152	TP234825	TGCAGCAGCAACATCGAAGCCACAGACTTGGAGTACGACCGAGATCGGAAGAGCGGTTCAGCAG	4	158.88	2St	C04-54	0	0	1	0	GCACGCAATGCCAGAAGAG	CCCACGTCTAATCCCTTCACAA
C320350190	TP509957	TGCAGCTTCTTGAAGCACCTGAAGAACCAAGGAGGGAGGTTCAACGATAGCATGTGATAGATCA	4	158.89	2St	C04-56	1	1	1	1	CGCAAGCGCCTACTCTTAT	GCGCCTTTATCTACTAGGGG
C317729804	TP171154	TGCAGATTCTTCGTGTGAGATCTGACGACACGGACGTCATTAGGATCTGTTAATAAATTCCGAG	4	158.89	2St	C04-57	1	0	0	0	GAGATCTGACGACACGGACG	TTTCCCCAATCCGTTTGGCT
C319845245	TP757107	TGCAGTAGAAGAAAGAACAAAGCACAGAAAGCAAAACGAAAAGAGGCACTATCGGGCTCCACCG	4	160.73	2St	C04-58	0	0	0	0	AAGATTCGTATGCGTCAAGC	GCAGTAAGCGGCATATAGGA
C320134199	TP884333	TGCAGTTGGATTGAGCTGGACTCAGCAGTTAGCTGCGTTCATCACATTCTACTCCGAGATCGGA	4	160.73	2St	C04-59	0	0	0	0	GCTTTCAGACAGGACTCCAA	TCGTATTTGGCTTCGTCTTC
C315567538	TP588168	TGCAGGCATATGCCACGCTCGTACTACATAAATTAGAGCACCCTCTTTTCTCTTACTGCTGATG	4	160.73	2St	C04-61	0	0	0	0	ACGTGCTTAGGCCATGCAAA	TGCCTTCATCATCAGCAGTAAGA
C320200982	TP270600	TGCAGCATCCTCCGAATTGCGTGTTATGTTGCCAAGAGGACGAGTGCGCTGAGCATCTCCTTCT	4	163.19	2St	C04-64	0	0	1	0	AAATCTCACGAGAAAAGGGG	TCTCAGTCGGCCTACAACTC
C318887909	TP543281	TGCAGGACGGCGGCAATCATGTCTTCCAACCGAGCCCTCAGTTCAATCACCTTGTCAGCACTGA	4	165.93	2St	C04-65	1	0	0	0	CGTCCTGCAGAACCAATAGT	AACGCACTACCTTGAGGCTAT
C319674254	TP192516	TGCAGCAAGAAAATCCAGGCGAGACCCGACAGAGGTGGAGTCAGACCTTCTAACCGCAAGCACA	4	166.99	2St	C04-67	0	1	1	0	CCTCAGAACGAAGAGGTTCA	CCTGTCTGCAGCAAGAAAAT
C315821137	TP838622	TGCAGTGGCAGCCCTGCTCGGCTTGCTGCCTTCTTGGATCGAGTCACGAAAAGCTCGGACCGAG	4	191.34	2St	C04-78	0	0	1	0	GGGCCAAAAGAGCCTAAAACG	TCGATCCAAGAAGGCAGCAA
C314315899	TP764182	TGCAGTAGTACAAGCGAAAAAACTATGGATCGAATTGCATGCAGGACATGTTCACTGCCGAGAT	4	191.5	2St	C04-79	0	1	1	0	ACATGTCCTGCATGCAATTCG	TGTAAGCGCCAACTTCTTAACC
C314502212	TP340874	TGCAGCCGTGAAAGGACAACAGGGAAATTCGCATGAGCCGCTCGCCAACGGCCAGACACCGAGA	4	219.26	2St	C04-85	0	1	0	0	GCTCATGCGAATTTCCCTGTT	CCTGGATCCGCATCTGGCAT
C319784304	TP245096	TGCAGCAGCGAGTGCTCCAACGATGATGTGGCGGACACAACCTTTAATTTGAGCCCGAGATCGG	4	258.18	2St	C04-88	0	0	0	0	GCAAATTAGAGAAGGGGGAG	GTTGGCATTGCCTTTAGTTG
C317947941	TP189070	TGCAGCAACCTGGAACTGTTGATCTGGTATTTTCCTTGGCTCAAATGCAGGAGGCTCTGTTGGC	4	261.39	2St	C04-90	0	0	0	0	ATTAAACTGCAGCAACCTGG	ATTTCCCAAAGGATCCCC
C319306638	TP60371	TGCAGACATATAGGAGTCCTATTGGATAGCAAACGTTAACAAAAATGATTCAGACACCACACCA	4	272.73	2St	C04-92	0	0	0	0	TCCGGATTATGGTGTGGTGTC	ACCGGAAAACGGACATGTGA
C315743965	TP708348	TGCAGGTCTGGTGACAGTGTCCTGTTTTGGTAGCCGCGCGACGCCTTGTTTGCAGGTTAGCAAG	5	42.02	2Js	C05-12	0	0	0	1	AATCTTGAATCCGCACGCAC	CAAATGCTGCAGGTCTGGTG
C319635634	TP393431	TGCAGCGCTACCTGCCTGCCTGGTCCCCGACTGTCAGCCTCGGTGAACGGCGACCGCTGCATTT	5	42.57	2Js	C05-14	0	0	0	0	CCTCTTTGTCGTACTACCGC	GTAAAACTGCCACCCCTGTA
C311220271	TP297168	TGCAGCCAGCCAGCCACGTTTCTTAGATTCATACTGCACCTGCACGCACGCGCGCGTCAATATT	5	53.77	2Js	C05-18	0	0	0	1	CCTCCACATACCTGCAGCCAG	GGTGCGACCCTGCATAATACTG
C314764956	TP623019	TGCAGGCTATGCTCTCCGATGGTGATGTCGATGATATTAGGCAAATAACCATTGGGGGCCCGAG	5	56.07	2Js	C05-20	0	0	1	0	CCATCGGAGAGCATAGCCTG	CGGCCACTTGGTCAGATCTTT
C319807495	TP733301	TGCAGGTTGATTAACGTAATTATCAAGGAGTTTCCTGCAAAAACGAAAAATATGACTTAAAACC	5	62.38	2Js	C05-22	0	0	0	0	CGTCTGGGTTTTATGGTCTG	CTTAAAACCGGACAGGTTGA
C310126402	TP474679	TGCAGCTGAAGTCATGTTTTCGTACCCCTCCTAATTATGAACCTTTTTTTTCTTCGTCGTCTTC	5	126.17	2Js	C05-39	1	1	1	0	TCATGGTTTCATGCCCGGAT	GTCATGTTTTCGTACCCCTCCT
C315471942	TP809307	TGCAGTCTTCAACGAGCCCCCAACGCCCAGTCTCCCTTCATGGGCAGGGCTGCGCTCAAGAGTT	6	3.57	2J	C06-02	0	0	0	0	CCTCCTGCAGTCTTCAACGA	TGCAAGTGTAGTTACACACCAT
C310448602	TP482705	TGCAGCTGCCTCCTGCCATCTACCTCCCTCCTCTTTCGACTCTGTCGGCGGCCGACGCTGCCGC	6	40.05	2J	C06-11	0	0	1	0	TACCTCCCTCCTCTTTCGACTC	ATCTCCCCTGCCTCCTACGG
C318530037	TP238540	TGCAGCAGCAGCATGTTGTGATTGTGGTTCAGTTCGTGCGTTCAGTACCGAGATCGGAAGAGCG	6	40.59	2J	C06-13	0	0	0	0	ACCTATCCATGGAGGTGGA	CTGGGGAAAAGAACTGGG
C320239169	HapTP421130	TGCAGTACACGTACTGGTACTCCAACCACTGCCGATCGACTGGTGTCGCTTCCCGAGATCGGAA	6	56.92	2J	C06-18	0	0	0	0	CTACATTTATTCGCGGATGG	ACAGTAGCAAACTGGAACGG
C317409731	TP208120	TGCAGCACAGGTATCCAGCGTGATTATTTGCAGTCAGACAGGCTTAACTAGATCAGAGACGAAA	6	66.25	2J	C06-22	0	0	0	0	GCACTGTCAGATTCTCTTTGGC	CGGTTCTGCACCACAGGTAT
C316874267	TP698113	TGCAGGTCACTGATACAGACCGAGTTGGCTCGATCATCAGCTGGGCCTCGACAGTAATTGTCCC	6	72.64	2J	C06-23	1	1	1	0	ACTAGGGGTAGGGTAGCACG	CCGAGTTGGCTCGATCATCA
C319894968	HapTP25874	TGCAGAATCTATTACAACAAGGAGTATTATTGAAAGCAGTAGAATCTTCAGGGTGTCCGAGGCG	6	79.39	2J	C06-24	0	0	0	0	GCATGACAAAGATGATCCG	CTTCTTCGATGCAACAGTGA
C318511121	TP633384	TGCAGGGAAAAGAAGGCTTGAGAGTCAAGAGGTATATCTCGCTTAAAGCGAGGCGGTAGGTTTT	6	80.54	2J	C06-26	0	0	0	0	TTTTCCCTGCAGCGGCTATG	ATGTCAGCATGACGTGCAAC
C319874395	TP91904	TGCAGAGAGGATGCTGTCCTCTGGAGAGGCTGTCTTCCTGCTGCTCGACGCCCTCATGTCACCA	6	96.43	2J	C06-29	0	0	0	0	GAGAACAGCATCCTCTCTGC	GTTCGTCCTTCTATGCTGCT
C319355931	TP754467	TGCAGTACTAGCATCAAACCGCCACTACCCCGCGACCCCTAGACCTCGTCAAATCGCCGAGATC	6	126.28	2J	C06-34	0	0	0	0	TCTGTGCCAAACAGCTACAA	AGTACTGCAGTTGCGGAGAG
C319107674	TP855003	TGCAGTGTTATCATTGGCGTCGTTTCAGATTACACGTACTACAAAAACCAAACGACCTATCAAC	6	127.32	2J	C06-35	0	0	1	0	GTGCAGTGCAGTCTCAACC	GTTATCATTGGCGTCGTTTC
C319868557	TP805161	TGCAGTCTCCACCTGTTTCGTCTCCTTGTCCATCTTCTCTCCTGTAGAAGTAGAAGCAATGGCG	6	134.73	2J	C06-44	0	0	0	0	CTGTTTCGTCTCCTTTTCCA	TAAGCACATGTCGACCACAC
C318506841	TP587512	TGCAGGCAGTGGTCGTGACCGTTGAGGTACATGTCAACCCCATGGGCCTGCACGCACGAGACAC	6	147.99	2J	C06-48	0	0	0	1	GAACTCCACCGGGCTATC	GTTATTGGCTGGCGTACC
C320061377	TP847811	TGCAGTGGTTGGCTCCATGGCTAACGTGGGCCACGCAGTCGGCTCCACCGCGACGAGAACGACA	6	163.89	2J	C06-50	0	0	0	0	CGATTCCCGACAAGTGATAC	TATGAGTGACGTGGATGTGC
C319140211	TP72786	TGCAGACGCCAAGTTGCCCGTGCTTTCAGAGATGCGTGGCGCCGAGATCGGAAGAGCGGTTCAG	6	171.54	2J	C06-53	0	0	0	0	GGCACAGGCTTATGGACTTA	GATGTGACATAGATGGACCCTT
C318832360	TP135618	TGCAGATATGACTATCCAACACACTGAATTGCTGTTGCTTACGCCCCTTCCACAGTGCGGCTTG	6	193.76	2J	C06-59	0	0	0	0	GAAGGGGCATAAGCAACAG	AGAAGACTTGGATAGGGCTGA
C315913383	TP9480	TGCAGAAACTGTTGCAGTCGCTACGTTACCAGTAACGGGCTGAAGGTCAACCAAAAAACGGGAA	6	201.06	2J	C06-65	0	0	0	0	ACTGGTAACGTAGCGACTGC	GGTGGTGCTCAACCTGTGTA
C315600090	TP626496	TGCAGGCTCTTCGCTCGGGCTTGTGATTCCGAGGAAGCGTCCGAGATCGGAAGAGCGGTTCAGC	6	220.59	2J	C06-77	0	1	0	0	CCGTTTCGCTTAAGCCATGT	GACGCTTCCTCGGAATCACA
C317379941	TP100243	TGCAGAGCCCTCACCACTCAGACGGTGATGAAACCAGCGATACATGGTATACTTGGAGCCATGA	6	226.09	2J	C06-78	0	0	1	0	ACCACCGAATCCTTGTACGC	AATTTCCATTCTGCAGAGCCC
C318658516	TP232093	TGCAGCAGAGGCAATGGGGACATGTAAGCTGGTGGCAGATGTCGCAGATGCTCGTTCCCAGGGA	6	228.97	2J	C06-79	0	0	1	0	GGTAGATGTCGCAGATGCTC	GTGTCGATCCTTCTCCTTGA
C317987533	TP322837	TGCAGCCCTCCTAGCTCTCATCTGTTGTTCGTTAGCATGCTCAGGGCGGCCCAAGGTAAATAAT	7	2.54	3J	C07-01	0	0	0	0	CTGAGCATGCTAACGAACAA	GAGCCAAATTGGATTTCCG
C317658973	TP74875	TGCAGACGGATAGCGGCGAGATTCGAGCGCACCTCACCAAGATCGACACCAACCCGTTCCTTAC	7	6.63	3J	C07-02	0	0	1	0	TCACCAAGATGGAGCCGGT	CGATGTCCGTCTTGCCTACC
C320436939	TP18602	TGCAGAACACAAAACAAACAGATCTGATAATACTTGTTTTCCATTATCAAGGAGGTGACCTATC	7	7.99	3J	C07-03	0	0	0	1	GACTCCGTGGGTACAAACAC	TGCTCATACATGGGTTGTTG
C314599954	HapTP391217	TGCAGGTATGCTCCAGTGCTTGTCCGTCAAGCGCCGATTAGGTCAAGGTCGACGATGACCGTGT	7	10.13	3J	C07-05	0	0	0	0	GATGGGTCCCACACGGTCAT	CATCACACGAGGTGCCTGAG
C318808220	TP174614	TGCAGATTTAGCGAACCAGTGAACGAAGAGTCCAACGTGGCTGTTGCCCCAGGTGCGCCATGTG	7	32.7	3J	C07-10	0	0	1	1	AAGCTTGAACCTGAAACACG	AAGGATGGACTGCTGTTGAC
C320492001	TP82518	TGCAGACTGTAGTGCACCTTGATCCGTCGGAGTTGCTGTCGTCGGGCTTCCTCTTGCGTGCCAT	7	47.38	3J	C07-16	1	0	1	0	TGGATGTTGAATGCAGTGAG	CCAAACGAGCTATGAGCATT
C320236983	TP885344	TGCAGTTGGGAGTTGCATCATCAGATCAAACACGTGACCTGCATTGCTAGTTCCGTTCCAAGAT	7	90.43	3J	C07-20	0	0	0	0	AAGTACTGGACTGCAGTGGG	GATCTGATGATGCAACTCCC
C318122698	TP439462	TGCAGCTAGAAGACAGTGCACCGCGACAGAGCAGCAGAGGCTATGGCCGAGATCGGAAGAGCGG	7	90.43	3J	C07-21	0	0	0	0	CCATAGCCTCTGCTGCTCT	GTCGCTCCGTTTCTCCTAGA
C318861546	TP505783	TGCAGCTTCCGCGCGCCCGCCCGCTTCGATCGGCTTCTGCGTGGCCGAAGAACACGCGAGTGCT	7	91.54	3J	C07-22	0	0	0	0	CATGCATGCGTCAAAGTG	GGAGAGCGAAAGAGGTGTCT
C317505921	TP656342	TGCAGGGCGGCGCGCCCGCGAGTAGCAGTTTACTTGACGTCGCCATCCCATTTTCTGACCGAGA	7	92.13	3J	C07-24	1	0	0	0	GCCGACAACATCCATTCACC	GGCGACGTCAAGTAAACTGC
C317980699	TP224312	TGCAGCACTACCGCTGAGATTTGTTTTGGATTTTTCCCTAGACGGCGACCCGCGATCGAATAAG	7	98.63	3J	C07-33	0	0	0	0	GCACTACCGCTGAGATTTGT	CACGGATCTTGACGAAATG
C317829903	TP849533	TGCAGTGTATATCCATGCACACATCTGGTTTCTGGTGTTAAAAATTGTTATTCATTCATGCCGA	7	103.38	3J	C07-34	0	0	1	0	GGTTGCCGGCATGAATGAAT	GCATAGCTCCAGCTTCGGTA
C320263566	TP236411	TGCAGCAGCACGAGAAAAATAACTCCCACATTGTCGGCTCACAAAGGCAGCTTGCAAGGCGCCG	7	115.98	3J	C07-36	0	0	0	0	TAATTGGTGAGATTCCCCTG	CCTACCTCTATCACGGGGTT
C313210284	HapTP427149	TGCAGTAGCAAAATCAGCGCATCGGCACCAATCAACGGATCCATGTGGTTCTCCGAGATCGGAA	7	135.11	3J	C07-41	0	0	0	0	TTAAAGAGCCTTTCTGGCTTTCG	CACCCCCGGAGAACCACA
C320056113	TP450025	TGCAGCTCAGAGTGTGGAGCGGAAAGTAGATCACTCGAGCAATGCGTATCGGCCACGTACCCTA	7	139.17	3J	C07-42	0	0	1	0	GGGCATAACAGAACATCAGG	CAACGCTCGTCTTATTCGAT
C314084768	TP56949	TGCAGACACCGCCTGCCGACCTGCTGCCCCCCTGCCTGAGGGAGATCAACCTGGTGAACTACCA	7	144.84	3J	C07-43	0	0	0	0	TCATGCACAAAGTCCTCTGGT	ATCTCCCTCAGGCAGGGG
C320496175	TP708889	TGCAGGTCTTGCGCAAGCTGGCTAGCACTACTGGTGAGCCCGAGATCGGAAGAGCGGTTCAGCA	7	147.41	3J	C07-44	0	1	0	0	TCCATTCAGACCGTAGGAGA	ATCTTGCTGAGGATTTGCAC
C319619536	TP157081	TGCAGATGCGAACGAAACGAAGAGCAGTCCACTCAGCGGATAACCACGTTTCCTGGAACAGAGG	7	158.69	3J	C07-49	1	0	0	0	GCACCAGTAATGGTAAACCG	TTTTACCCCACTAGCTCGC
C319391317	TP347514	TGCAGCCTCCCCGCCTTGCGGCTCGAGCGCCGCTCCGCATGCTCCTGCCCCGATGAGCCCCCGT	7	173.53	3J	C07-53	0	0	0	0	CTCGGTCTCCACCTACCTC	GTTGAGGTGCTGCTCATTGT
C316593489	TP448078	TGCAGCTCAATGGGTTAGTGGTCAGTGTCCCATAGCTGAACATCGTGGTAGCTGGTCTTGTTGT	7	190.48	3J	C07-56	0	0	0	0	CCGTTGCGTGACCGAATC	CTTGTTGTTTAGCCCGCGTT
C318907815	TP702386	TGCAGGTCCTCGTGGGATCTGCCCTGCTCAGTGGGCTTCAGCCGAGATCGGAAGAGCGGTTCAG	7	190.86	3J	C07-57	0	0	0	0	TGGCTGCCAAAGGGGATTC	CGGCGTGATGAAGAAAGGGT
C314285843	TP13207	TGCAGAAATAGAATAGCGTTGATACTTTAGATTTCCAAACAGCCAAAAAAGTACGATTTTTAGA	7	201.04	3J	C07-59	0	0	0	0	TGATGCTGATTCGGGTAATGGA	ACTTTAGATTTCCAAACAGCCAAA
C316105803	TP29924	TGCAGAAGACGCCAGGCCAGATGGCGGACTGGCTTTTCTTCACGGCATTTGAGGGAGCATGCCA	7	207.82	3J	C07-60	0	0	0	0	CACGCCATCAAGGTTACGC	GAGGTTGCGAGCGTTGAGC
C320436673	TP435716	TGCAGCTACAGTGAAGGCGGCCCACGGTTTGGTGCCCGCTACCTACGCCGACGGCAACAAACAC	7	221.6	3J	C07-63	1	0	0	0	AACGCGATCCTTTCAAGAG	CCTTTGAGGCTACAGCACAT
C317953337	TP181254	TGCAGCAAAGAAGCATGCCATGATTGATTTCACAGAGAGAGGTACAGGAACACTAGGAATCAAA	7	221.6	3J	C07-64	0	0	0	0	GAACTGCAGCAAAGAAGCAT	TTTCCCTCAAGTTTAGCTCG
C319334357	TP3564	TGCAGAAAAGAATTTACGCCGATTAGAAAGTGTCAATGGGGCCACACCAAATCCCATTCGGATC	7	221.6	3J	C07-65	0	0	0	0	GCCCCATTGACACTTTCTAA	CAGAGATCACACACCATTCG
C317126222	TP132060	TGCAGATACGGAGAGCCATGGGGCGCATCGGCGAGGGAGAGTAGCGGCCGTGAGGCCAAAAATG	7	221.6	3J	C07-67	0	0	0	0	TAGCTGCATGCACGGGAC	CCCATGGCTCTCCGTATCTG
C320243952	TP612110	TGCAGGCGCTATCTTCTGGAGTTTCAGACCACGCACCTTTGCGCCTATCGACGAGTGCTCACAT	7	231.38	3J	C07-71	0	0	0	0	AGATAGCTTGTCGTGTTCCG	GAGAAACACGCCTACCTTGA
C313307058	TP225435	TGCAGCACTCGTCGTTCATCGCACGAGATATTTTTGCCACTTGCCAGGACGCTTCGTGAAGCCG	7	234.48	3J	C07-73	0	1	0	0	AGCGTTCCATGTGAGAGGAAA	ATATTTTTGCCACTTGCCAGGAC
C319554517	TP841789	TGCAGTGGCTCACCACCCATCGCGGACTCCAACTGTGCATGATTCCCATCACCAGTCTCCGCAG	7	235.24	3J	C07-74	0	0	0	0	CTCCTCCAATGCATGGTTAC	GAGCAGTGATCGAGAACCC
C313029720	TP35473	TGCAGAAGCTAAACACCCAAAGACATGAATCCTCGTCGCACAGGGGTAACTCATTCACATCCTA	7	239.25	3J	C07-75	0	0	0	0	TTTCTCTTCTGCAACACAGATCA	GGTGTTTAGCTTCTGCAGGT
C319955823	TP406559	TGCAGCGGCGCCGTAGATCTCCAAGTGAATTCCGCTGTGGGTATGACCTCAGGATAAGCAGATC	7	241.48	3J	C07-77	0	0	0	0	ATCTGTCCTTCAGTGCAAGC	CGGTACAGTTGGTTCCTGAG
C319309114	TP693135	TGCAGGTAGCTAGATTTTTTTTTAATTTTTTTGAGAATTACCCCTAGGCGGGTCACACTTCCAT	7	241.78	3J	C07-78	0	0	0	0	GCTATTGGGAGGAACAGTCA	TCCCTGCAGGTAGCTAGAAA
C312010226	TP32890	TGCAGAAGCACAACATGAATTTCGCGTAACCGTCAGCAACCCTGGATCAACGCAGCATGCATGC	7	245.88	3J	C07-79	0	1	0	0	CCACCACCAAATCTCTCGGA	CGTAAGCGTCAGCAACCCT
C313289012	TP115678	TGCAGAGGGGAATTCCCTATATAACGCACGTTGCGTGAAATTGCTAGCAAATCACACAGGCGCG	7	246.32	3J	C07-80	0	0	0	0	CACGCAACGTGCGTTATATAGG	ATTGGGCCAGCCAACTACTG
C319560875	TP685574	TGCAGGGTTGTGATGCGTCGGTGCTCCTGTCTGTCAACCCCGAGATCGGAAGAGCGGTTCAGCA	7	249.57	3J	C07-83	0	0	0	0	TTCCATTACACCAACAGGGT	CGATGATCTCAAAGCCATGT
C320176098	TP311454	TGCAGCCCATTCTAGATGTCAATTCTGCACATCCCGACGGTGTGGGCATACTGCCCTGGACGGT	7	251.09	3J	C07-86	0	0	0	0	ATGTCAATTCTGCACATCCC	CACCATTGTGCCTAGGAAAG
C317286758	TP375388	TGCAGCGCAAAAATGCGAAGGCACACGGGCTCGAAGCTTCGTATCACCTCGCGAGGGAGAAAAA	7	255.47	3J	C07-87	0	0	0	0	TGCAGTGATGGAGTTGGACG	GGGCATGGCGGATTTTTCTC
C318614070	TP166928	TGCAGATTACTTGTGTTCTTCTCATGTACGTAAGTTGTTCTCGTTTACTTTGGTCATAGGAAGA	8	16.24	3St	C08-02	0	0	1	0	ATGTATCACATGGTCCGGTT	TTAGGGAAGCAAGTTCCGTT
C312820270	TP591562	TGCAGGCCACAGATTCAGCTCAGCTAGCTAGGCTAGAGAGTGAAAGCCACTACAGGAGAAGCAG	8	61.26	3St	C08-04	0	0	1	0	GCCAGCTCAGCTTCTTCTGTA	AAACTCCTCGTTCATTCCACA
C316044551	TP321958	TGCAGCCCTACTGTACACCAAGTCAGAGACTTCTATCTCAGTGTCCGAGATCGGAAGAGCGGTT	8	71.19	3St	C08-05	0	0	0	0	TACCACCGAGGAAGAACGGA	AGTCTCTGACTTGGTGTACAGT
C318694911	HapTP318068	TGCAGGAGGGGCGTGCTATTCATGAGAGGAAGATCAAGATTCCAAGCCCGACACTGGTCGAGCG	8	85.39	3St	C08-07	0	0	1	0	CGAAATGGCTCTGTCAGAAT	GCGTGCTGTTCATGAGAGG
C313109456	HapTP499154	TGCAGTTTAAAAGGGAATGACGCCAGCTGTCTGTCGCACCGCAGAGCGCACACACTTGGGAGGT	8	95.8	3St	C08-10	0	0	1	0	GGAATGACGCCAGCTGTTTG	CGTGCGGGTTCTTTTTCGTT
C319408336	TP875113	TGCAGTTCTGCACTGCATCGACCAATCTGTAATGACCCGCGCCACAACATCAAGCTGTATGACT	8	101.54	3St	C08-11	0	0	0	0	GCAACTGAACCATCTGCACT	GAAGATATGCCCGACGTAGA
C317457213	TP132574	TGCAGATACTGCATACTACATCAGCAATCAGGATTGACTCTGACTCGACTCTATGGACCCAACA	8	101.54	3St	C08-14	0	0	0	0	AGTATCTGCAGCAGCCATCTG	TGTGAGGGCAATAAATGGCG
C317622427	TP482931	TGCAGCTGCCTTAGAGAGTCTTGCCACCGACAGGCGAATTCCCAAGTAACAGACAGGGAAGCCA	8	105.56	3St	C08-17	0	0	0	0	TCCCGAGACCCCAATACTCT	CTGCAGCCCTACATTGACCA
C319924633	TP394126	TGCAGCGCTCCCGCACTTCGAGAGTGTCCACTGGAAAACCCCTCGAGGTGGTACCCGTGAGCTA	8	105.76	3St	C08-18	1	0	1	0	GAACGACTAGCTCACGGGTA	GAAACTGAAAAACCGCAGAG
C313599956	TP869680	TGCAGTTCCCTGAGCATCGTAGCTATCAAAGTTTACCACCAGCCAATCCCCCCACTCACAATCC	8	110.77	3St	C08-22	0	0	1	0	TAGCTACGATGCTCAGGGAAC	TGCCAGGGTTACCTCTACCT
C320090701	TP431412	TGCAGCGTTTACAGGTTCAAAGCAATGCAATTTCTGCCTGTGCAACCGAGATCGGAAGAGCGGT	8	111.38	3St	C08-23	0	0	0	1	GCTCAATAACTTGTGACGGC	AGGAGTGTACGTTGATCCCA
scaffold5829	TP322594	TGCAGCCCTCCATCGTTCATCGGACGGCTGATGTGTTGGCCTACTGGTCCCTGTTTGAAATCCA	8	112.26	3St	C08-25	0	0	0	0	TCCCATTGATCTCTGAAGGA	CAGCTCGACGAAGTGGTAGT
C317555771	TP878075	TGCAGTTGAGAGAGAAGAGAGAAGAAATTCAAGGAAGAAGAAAGCATACTGTTGCTCACTAGGC	8	112.26	3St	C08-27	0	0	1	0	AGACAACACGTGAGTTGATATTTGA	TCGAGCCCTCTACAACGAGT
C314360553	TP530226	TGCAGGAAGCTACTTTGGGTGGCGCAATAGTAGCGACGAGGACGGTGCTCTTGAGGCAAAACCT	8	112.26	3St	C08-28	0	0	0	0	AGGAAGCTACTTTGGGTGGC	TAGGACCTCCCGGTGTATGT
C319392905	TP571025	TGCAGGATGATCAGAAGATGGCATTACCTGCCCGATCGATCAGCCAGGCGTTAGGTAAAGAGAG	8	112.31	3St	C08-29	0	0	1	0	CACTGTCCGTCCTAGCATCT	AGGTGTCATGGTCAATTGGT
C318451482	TP744218	TGCAGTAAGGCCGCAATACCCCTGCTCGATCAGGTTTGCCTGCGACGGTCTGAATTGCAAATCG	8	114.57	3St	C08-31	0	0	0	0	GTACTCGGCGTCAACTTCTC	CGATCCTGCATCTCTATTCC
C316807775	TP643549	TGCAGGGAGGGAAAAACTGGAGTACTTTGGTTGCAGGGAGCACGGGACCGCACGCGAGATTCAC	8	114.91	3St	C08-32	0	0	0	1	CTGCGCTTAAGATTTCGCCC	TTTGGTTGTAGGGAGCACGG
C320359566	TP576076	TGCAGGATTTCCTGCGCCTCTCCACCAGAGACCAACCTTGCGCCCGCAGATCCTCGCACCGAGA	8	115.41	3St	C08-36	1	0	0	0	CAGAGCTCAGACCGAAAGAG	AGTATGTCACGACCACGTCA
C320487430	TP783591	TGCAGTCATGAATGGTTGTAGGGATGTAGCGTGAAAAAGGACAAAACTGGCCCTTTGGGCAAAG	8	115.41	3St	C08-39	0	0	0	0	TTTTCTGAAAGTGGCCTCAG	TTCTTTCGACGAGTTCAAGC
C317521720	TP155320	TGCAGATGCAATAATGCATGCTATCGAGAATAGTCGTGGTGGGATCTTGACAGAAATTTGAGCA	8	115.41	3St	C08-40	0	0	1	1	TCTGTCAAGATCCCACCACG	TCCATAAATATCTGGGCACGGT
C312775984	TP124571	TGCAGAGTGCGTCCCCGATCGTGTGCACAAGTGCGTACGCGCGTCTGGATCACTTTATCTAGGC	8	117.21	3St	C08-45	0	0	0	0	CTTGGCTGGCTAGTGCGT	GCTGATAGGAACACCGAGCA
C319635348	TP350441	TGCAGCCTCTATCCCGACGTCAGCCACCTGGATTTGGCCGAGATCGGAAGAGCGGTTCAGCAGG	8	117.96	3St	C08-47	1	0	0	0	CGGGAAACTATGGGAGATGT	CATGAATCCTGGACGGATAG
C318936143	TP29112	TGCAGAAGAAGTGACAAATAAAAGTAATCACTGAGCTCATTACTTTTAGGTGTAAGTAATTAGC	8	119.99	3St	C08-49	1	0	1	1	CTAACTGCGGAAGACCAAGA	CAGCCTAGAGCCCTAGATGA
C317111444	TP896456	TGCAGTTTGACACCACGATTGCTACTGATACACGTGTGCTACGTGCAATGGCTTCGGAGCCCGA	8	119.99	3St	C08-50	0	0	0	0	TCCGAAGCCATTGCACGTAG	GGTGCTGCTTCCGTTAAACC
C319600299	TP895648	TGCAGTTTCTGCATCAAGCTCAAGTTCCACTGCATGTTATCGAAGAAGCCCCATTGCAGCTTGT	8	122.54	3St	C08-58	0	0	0	0	GTTATCGAAGAAGCCCCATT	GGTTAATCCCTCCAACGACT
C318722047	TP300806	TGCAGCCATACCTTAGCAAATTCGTACCTAAATGTTTGCGAACAGTAACCGAGATCGGAAGAGC	8	123.56	3St	C08-60	1	0	1	0	ATCACTGTTGCGTCCTCAGA	TAGCAAATGAGCTACCCGGTG
C316120099	TP85523	TGCAGAGAACAACCAGTCAGCCATCTAGGCCAGCGCCTTCTGCACAAGCTCGAGCACGCCGTTG	8	130.57	3St	C08-63	0	0	1	0	CTCCGGACTGACCTCAACGG	AGCTGACGAGCAGCCTTGAA
C319489303	TP28328	TGCAGAAGAACCAACACACTGGGATTCGTCGTGTGCCTTTCCAACACCTCCACATGAAAGTTCC	8	140.7	3St	C08-67	0	1	1	1	GGAACTTTCATGTGGAGGTG	TAGGTGGATGGGTTCATACG
C318400992	TP226370	TGCAGCACTGGATTCACCGTGCAGAGGGGGTCCTCCGATCAAACCGTGGCGTATGGCGACGGGG	8	144.22	3St	C08-68	0	0	0	0	CACTGGATTCACCGTGCAGA	CTGCCTCGCCGCATTACTA
C316698475	TP515474	TGCAGCTTGTGATCAATGACGTGGAAGAAATTATTAGCTCCATCGTCGCTGATTTTGAGGAACG	8	149.56	3St	C08-71	0	0	1	0	AGCTCCATCGTCGCTGATTT	CAGCGACTCCCAACATGGTA
C317269809	TP810863	TGCAGTCTTTGTCGGCCGCCTGTATCAGTCACGAACTCGAGAGCTTTGCAGTTACTGTACAAAA	8	151.14	3St	C08-72	0	1	1	0	GCCGCCTGTATCAGTCACAA	TTACACCTACACCGGCCCTT
C319939415	TP855193	TGCAGTGTTCACGCGGGCGATGCAGCCATGTGTCTCGCCATGAGTGACGGAAATTCCTATTTGG	8	155.18	3St	C08-74	0	0	0	0	GAGGTCGTGGGTTTGATACA	GTCTTCACGATGACCCATGT
C315592432	TP372822	TGCAGCGATAGGGACGGGGTGCCTCGTAGCAACAGTCGGGCTTTGGACGAGAGCCGAGATCGGA	8	155.18	3St	C08-75	0	0	0	0	CCCTATCGCTGCAGATCCAA	GCCCAGTACTCGACAGAGTT
C320358404	TP286573	TGCAGCCAATGGGGTCATTTCAAACGCCTAATCATGCAGAGCTAGATCAGTGGAAGTAGTATAT	8	155.7	3St	C08-76	0	0	0	0	AAGGAAAAACTTCCCGTCAG	AAACGCCTAATCATGCAGAG
C312936664	TP689153	TGCAGGTACAGAAGCAGGAGATCCAAAATCCAGATCCGATAGATGTTCCTTTTTGTTTCTGATT	8	159.13	3St	C08-77	0	0	0	0	CGGATCTGGATTTTGGATCTCCT	GAGATGCCGCCTGGAATCG
C319662401	TP131734	TGCAGATACCCATCTACCAAAATGAAAGGAAAGATCCTACACCCACATTAATTGGCCTATAAAC	8	159.18	3St	C08-79	0	0	0	0	GGCCAATTAATGTGGGTGTA	CGCATCCTTGCTTGAATAAC
C315332130	TP767872	TGCAGTAGTTGAAGCAAATTTGGAGGTGGTGGTGATTCGGAGCAGGGCCGAGATCGGAAGAGCG	8	159.18	3St	C08-81	0	0	1	0	GCAGCTGCGGTTCAGAAGT	CCCTGCTCCGAATCACCAC
C312075516	TP440959	TGCAGCTAGCGACAACGATCTGATGCCAACCACGATGCTGGCCGAGATCGGAAGAGCGGTTCAG	8	160.2	3St	C08-84	0	0	0	0	AGCTATATGCTGGAGTACTAGCG	AGCTAGCGACAACGATTTGA
C320291678	TP688313	TGCAGGTAATCCAAAGGCAGGCGATCCTGGGGCAGATCCTATCGCGCCAGGGGACGTACGCCTG	8	162.7	3St	C08-85	0	0	0	0	GTGTATCCATCTTGGGATCG	GCAGACGACATGCAGAGATA
C313749826	TP628010	TGCAGGCTGCCACAGGCGGTCCGAAGACTTTCTCTGCGCGGCTACGCACACAAACGACGACGGC	8	166.89	3St	C08-89	0	1	0	0	AACCAATCAGCCGTACCACC	TCTTCCTTTCGACATCGCCG
C318466180	TP767039	TGCAGTAGTGTAGCTTCAAATTAAGACTGGCCAGTGATCATAAATGTTGTGCAGTGGCCTTGCA	8	167.15	3St	C08-91	0	0	0	0	CATAAATGTTGTGCAGTGGC	TGGCGACTTAATCTTGCTGT
C318365549	TP747310	TGCAGTACAAGCACTACAAGCCCAGACACGCCCGCGCACGCACAGGTGACCGAATTTGCCAAAT	8	167.15	3St	C08-92	0	0	1	1	GTGTCTGGGCTTGTAATGCT	GGCCACGTCCACCTGAAG
C311824815	TP183505	TGCAGCAAAGTGTTTGACACTTTTATACCGCATGTCAGCGCACAAATCTTGACGCGAAGCCTAC	8	171.52	3St	C08-96	0	0	1	0	CCGGTACGGCATCTATCAGT	ACCTGCAGCAAAGTGTTTGAC
C314267739	TP612719	TGCAGGCGCTGCCCGACAAGTTCGTGAGCGAGCTCAACGGCCGTCAGCTCCGAGATCGGAAGAG	8	171.69	3St	C08-99	0	0	1	0	CGTTGAGCTCGCTCACGAA	GGGCTCGTCTCTCTCTCATTT
C320081232	TP25263	TGCAGAACTAATACTACATCAAGCGGCCAAATAATTTATGACCAAGCATATGAATGAATTGATG	8	173.88	3St	C08-100	0	0	0	1	GCCTGTCACTAGCAGAGGTT	GTTCTGCAGTTGCTTGTGAA
C311641099	TP698633	TGCAGGTCAGGAAAATTTAACCTTTCAGTAGAAAAAACGCAATATGCAGTAGCCCCCGAGACTC	8	184.78	3St	C08-104	0	0	0	0	GCTTGCGCCTGACTTGAGTG	CGGCAGGGGAAAATGCCG
C319724031	TP489296	TGCAGCTGCTTGCTTTTATTGGGGCTTCCTTTATCCCTCGGTCATGCCGAGATCGGAAGAGCGG	8	186.42	3St	C08-105	0	1	1	0	TCATCGTCCTAGTCGTAGCC	ACGGAACAGAGCAGTAGCAC
C318211420	TP133620	TGCAGATAGCGCCCAATCCCCATCGACGGCGCTGCTACCAGGCCCCCCTGCGCGGACGTGGGTT	8	190.6	3St	C08-108	1	0	0	0	CAAAGCCCACAGTCTATTGAGC	CCCATCCTTGGCGCGTG
C319349087	TP754982	TGCAGTACTCCGTTCCATATATAGAGTCCAAACGAAACTGCAAGTCCGTGATCCTAAAACAAAA	8	202.84	3St	C08-110	0	0	1	0	ATCAAGTTGCTACAAACGCC	CTTGCAGTTTCGTTTGGACT
C310192504	TP195763	TGCAGCAAGCTAGCATCACCAGTTGCCTTGCAGAGTGAGATGCCATCGTGGTCTCGTCAACGTC	8	206.11	3St	C08-112	0	0	0	0	AATGATGGGCCTCTGCACG	ACCACTTAAGGTCTCAAGGTCTG
C314857225	TP332653	TGCAGCCGCCCCTGCCTTTTTGCTGCTGCACCCCCTAAAACCCTAGCGGCCGTCGCGGTGAGCC	8	214.49	3St	C08-114	0	0	0	0	CTAGATCCGCCACTGCTCTC	GACGGCCGCTAGGGTTTTAG
C314782562	TP484929	TGCAGCTGCGGTTGCGAGACCATCATTTGTTTCAGGGGGGAATGCAGCTGACCTAAGGGAATCG	8	218.66	3St	C08-116	0	0	0	0	GGGGGAATGCAGCTGACCTA	GTGGTGTTCACACGCATCAA
C314054358	HapTP29597	TGCAGACAAAGGTGTCATCTACGGGTGCAGCGCCAGACCAGCACCGAGATCGGAAGAGCGGTTC	8	222.79	3St	C08-118	0	0	0	0	TCATAGGCAGGCTGCGAGAA	GCGCTGCACCCGTAGAT
C314634870	TP111809	TGCAGAGGCCATCTTCAGATAGCCACGAAGGGTGAACGTGCTGGTATTGTAGTCGCCGCCTCGC	8	232.1	3St	C08-120	1	0	1	1	AATCGACACCGTCCGAGTCC	GCGAGGCGACGACTACAATA
C315706863	TP745414	TGCAGTAATCGCCCGCCATGAACGACGGAGCCTTGAGGGCGCATATGCCGCATCGGTGGGGGCA	8	242.45	3St	C08-122	1	0	0	0	GAGCCTTGAGGGCGCATA	GGAGCTATTTCGGGCTGACA
C309214048	TP547212	TGCAGGAGAAGGGCGGAAAGGGCGCTGGGGAGGCCGTCCATTGGAGCGCTTGGCCGTTCCCCCA	8	242.99	3St	C08-124	0	0	1	0	TCCTGCGTCCTTGTAGTACCG	AGCTGCTGTGGGAGAACGG
C319184474	TP539	TGCAGAAAAAAGAAATTCCATTGATCATCGGATCAGTCACAATTCAAAATGGCGCAAGGGTAAT	8	243.76	3St	C08-125	0	0	0	0	AACTCGTGAGTTGCAGTTCC	GATGCGCGAACTCTATCTGT
C319455027	TP60241	TGCAGACATACTGGAGGAAGTAACTGCCAACCCTGTTTTACGGTGGAGGGTCGATGAATGAGTC	8	245.96	3St	C08-126	0	0	0	0	CCTATTTTACGGTGGAGGGT	TGACCATCCTTAGACCTGGA
C315576168	TP176267	TGCAGATTTGGTCCACGCCGCGCCGACCTCGTCATATCGCGCTGCCACGCCGCAGTCACGGCAA	8	247.94	3St	C08-128	0	0	0	0	CGGTCCACCGCATAGTTTGA	GACCTCGTCATATCGCGCTG
C317850361	TP790974	TGCAGTCCGACCTATGCAAGTGAGACGACTATGGCATACACCCCCGAAACAATGCGCATGTGCC	8	256.81	3St	C08-129	0	0	1	0	TGATGGCTCCTATATGGCTC	TGAGCAGTTGAACAGGGTG
C319432007	TP820614	TGCAGTGCAAAGGCGATGCCCTCCGTTAGTGCATTGATCTCCAACGCGTCGTTGATGCGGAAAC	9	21.11	3Js	C09-03	1	1	1	0	GGAGATCAATGCACTAACGG	ACACAACATTCAGAGCGGAT
C311224721	TP510378	TGCAGCTTGAACTTGTGAGGCACGGTGCAGTTGTAGAAGAACACGAGGCGCTTGTTGCTGGCGC	9	40.86	3Js	C09-08	0	0	1	0	AAACCGGACATGTAGGCTCC	AACAAGCGCCTCGTGTTCTA
C320487936	TP801172	TGCAGTCGTACATCTCCCGTACCCTTGGACTCCGTCACCATCTTCCGAGATCGGAAGAGCGGTT	9	62.48	3Js	C09-18	0	0	0	0	GTCATGTGTGAGGCCAGAA	TCCTGCATCCAGAGAGAGAC
C318459810	TP713373	TGCAGGTGCACGAGCATAGTATCACGGCAAAGATTAATTCGAGTTCTGTCCAGCAGATATATAG	9	76.4	3Js	C09-31	0	0	0	1	AGGCTTTAATGGCTACGGAT	GGTGCACGAGCATAGTATCA
C319482305	TP798087	TGCAGTCGCGGCTGGTTCTTTGCGACTTCTGATCACCGTCCAACTGTCCAGTTAGCAATGTGCA	9	77.97	3Js	C09-36	0	0	0	0	GGCTAATTGGACCGTTCTG	ACGGGACTATACACCAACGA
C320224850	TP146196	TGCAGATCGATCACCAAAAGACCCGTAGAATCGCCAACGCCGCAAACGAACATACCGTGAAGTG	9	78.08	3Js	C09-37	0	0	0	0	CAGACAGGCCTGAAACCTTA	CATCGTCTCCGTTACGTGTC
C317570085	TP655931	TGCAGGGCGCTTTAACTGTATGTGTTAAACATATCGGCGCATGCCAAGCACAGCTGCCGAGATC	9	96.28	3Js	C09-52	0	0	0	0	AGCTTATGGCAGACTAGTGGT	GGCATGCGCCGATATGTTTA
C320428605	TP251144	TGCAGCAGCTGGTTCTGCTTCTCGTCCAACATAATGTTGATGTAATCCTCAGTGTCGTCCACAT	9	102.22	3Js	C09-56	0	0	0	0	ACATAATCACGGAGCTTTCG	TAGGAATCCCCAAGACATGA
C318785892	TP520957	TGCAGGAAAATACAAAATGTTACTCCGATACTGACTGACTGGGGTAAGTGAGTCCCCGAGATCG	9	103.37	3Js	C09-57	0	1	1	1	CGTAGAAGAGTCGGTCAGGA	GGATTTTCCTGCAGAAGTCA
C320214220	TP200552	TGCAGCAATCAGCAGATTAAAGACGGAGGGAGAAAAATCTATGTGTGTGATGATGTACGTAGTG	9	103.47	3Js	C09-58	0	0	0	0	GGCGTTGACCCTGTAGAATA	GGAAATCTCTGCCAGCCTAT
C317813597	TP245028	TGCAGCAGCGAGGCCACGCGTGTGCGACCCTGTTAGCGAATAGTGAGCCCGAGATCGGAAGAGC	9	103.81	3Js	C09-59	0	0	1	0	TGTTAGCGAATAGTGAGCCC	CTGATTGTCCTGAGAATGCC
C312008672	TP848892	TGCAGTGTACTTGTGCTTGGTCTATGCTAGTGTAGTGGTTCCGCCATCAGTCTGGAGCTAGAAC	9	106.85	3Js	C09-61	0	0	0	0	CCAATAATCTCTGCAGCTTTCCA	AGCTCCAGACTGATAGCGGA
C315176162	TP677101	TGCAGGGTACGCAAGCTAAGAAAGATTGCTGTCTGAAGTGCTCATTTGGCCTCCGAGATCGGAA	9	111.28	3Js	C09-62	0	0	0	1	GGTGATATGCATTACTTAGCCAGG	GGAGGCCAAATGAGCACTTC
C319642436	TP299186	TGCAGCCAGGGCGAGTGGCATAGTCCTATCCTGGCTATTTGAAACATTGGAGAGTGCTTCAGTG	9	121.13	3Js	C09-66	0	0	0	0	GAAATCCACATTGCTTCCAG	TGAAGCTATCGCAAGGAATC
C318690107	TP566492	TGCAGGATACCTCCAGCCGTCAGATGGCGATCTGACGGTCGAGCGCGCGCACGGCCGAGATCGG	9	131.67	3Js	C09-71	0	0	0	0	TAAACACACCCATAGCGCAC	ATCTGACGGCTGGAGGTATC
C318594310	TP507971	TGCAGCTTCTACCCCCTCTGCTGCTGCCCCTGCCTGCTCTAAGATAGATGTAGCCCTTTTTCGG	9	150.95	3Js	C09-76	0	0	1	0	GCGATGAAGCATACGTACAG	CCTGGGTATCCGAAAAAGG
C319688658	TP631853	TGCAGGCTTCTTGGATATGGGCTTGCTTTGCATGTGTGCCCCCGTTTGTTCCTTTGCGTCACAC	9	162.46	3Js	C09-82	0	0	0	1	TTGTTCCTTTGCGTCACAC	CTCCATCAGTTGTGTCCGTT
C318877352	TP129854	TGCAGATAACTGCTTTAGTGATCTAAACAATTTTATATTAGTTTACACAGGAAGTAATTATTAT	9	172.04	3Js	C09-85	0	0	1	0	CGTGCGTCTGTCACCAGTAT	CTGGACCGGTTGCAACAAAG
C313131342	TP21249	TGCAGAACCACAGGAATTTCTCCTGAGCGTCAGCAACCCTGGATCGACGCACTGTGCAAAAAAT	9	173.37	3Js	C09-88	0	0	0	0	CACAGGAATTTCTCCTGAGCG	TCATGACGAGAATGGCACCG
C318394988	TP166341	TGCAGATTAAGCCATGAATTGGCAAGGTTAATTGCGACTTTCCCCTCCCGCTACAGTAGAGAGA	9	178.1	3Js	C09-91	0	0	0	0	GTATAGCGCAGTCGCTTTTG	GGGAAAGTCGCAATTAACCT
C320277386	TP546182	TGCAGGAGAAAACAAACTCTGACCGCCGACCTGCCTGGTCATCCCGAGATCGGAAGAGCGGTTC	9	182.26	3Js	C09-95	0	1	0	0	GTTCCTTGCTACGATGCCT	GCATACTTAGCCGGGATTCT
C320449136	TP89966	TGCAGAGAGAACTTGAAAATCTTCGAAGAGGACCGATGAGTGATTCTTCCATAGCCCGAGATCG	9	184.51	3Js	C09-98	0	1	0	0	CAGGATGTTGTGGAGGATTC	TGGAAGAATCACTCATCGGT
C314270927	TP179206	TGCAGCAAAAGGAGCCAGGACCTCGAGTCTCCTCTCCTCACCGAGGATGGACGCGACTTGGTAC	10	25.74	4J	C10-08	0	0	1	0	TGTACCAAGTCGCGTCCATC	TCGGAGGTAAAAGCAATAATCTGA
C317763182	TP586545	TGCAGGCAGGGAGGCACGTATCCAGCCAACGGTGGCCAGCAACGGACCTTCAGGGCGGATTCAA	10	28.14	4J	C10-09	0	1	1	0	ATAGCATCGTTGACTGCGGG	TGAGGTTTGAGTCCCCATGC
C320228245	HapTP236998	TGCAGCGTCACGGAAATCGTCGACGACGGCAGCGATAAGCCCCCGAAGGCGGAGGTGGGAGACG	10	29.81	4J	C10-11	0	0	0	0	AAGGGTGCGAGGACAGAG	CGATAACGGTGGATTTCAGA
C318458348	TP619462	TGCAGGCGTCCTTCAAGGAATCCACCTCCGCAATCAGTGAGTGTTCCCGAGCAACTCCAACCGA	10	32.72	4J	C10-14	0	0	0	0	AACACTCACTGATTGCGGAG	GAAAAGGAACTTACGTCTCGC
C315199992	TP640759	TGCAGGGACTTCAGCTTGTCAAAAGGATGCGCCCGAGGTTGGCATGACCCAGCCTCAACCCGCG	10	32.72	4J	C10-17	0	1	1	1	GCGCAGTCAGAAACCTTCTC	CATCGATAAAAGCCGGACTGTG
C314887602	TP602585	TGCAGGCCTCCACAAAGGAGTCCAGGGATCGATCCCTGGCTCTGCCTCTTTTTCCCCTCTTCTG	10	44.17	4J	C10-19	0	0	0	0	CCTCCACAAGGGAGTCCA	CCGGCCCGTTACCACG
C315903505	TP307727	TGCAGCCCACCCTGCGTCGGCTCCTGCACATGGAACATCATAAATACACATCAAACCACCGAGA	10	58.15	4J	C10-21	0	0	0	0	TATGATGTTCCATGTGCAGCAG	AGGGATGCAACATGCCACC
C315867069	TP492162	TGCAGCTGGCGAGGTGCGCCACGACAAGGGAGACAGCGACTGAGGCGGGCGTTTGGCGCGGCGG	10	70.43	4J	C10-24	0	0	0	0	CTTGTGAACTGCTGTTGCTGC	GCCCTCGCTAAAAACGCCG
C320024659	TP500309	TGCAGCTGTTGGATTAAGTGCAGATGAACTGTTGACTTAGGGTTAAGGTGAGGGGAAATTCCTC	10	85.67	4J	C10-30	0	0	0	0	CAAGTTTTCCGGTGAGGAAT	CACAGTCTGGTTCGTTGGTA
C316369041	TP284322	TGCAGCCAACCTTTATTCTCTTCGCTTTCCAAGCTCTCCGCGAGCAGAACAACTGCTGCCGAGA	10	86.04	4J	C10-32	0	0	0	0	TTCGCTTTCCAAGCTCTCCG	TGAGATATTTTGCACCCCGACT
C308785712	TP863142	TGCAGTTATGCCGTAAGTCGAATGAATGATCGTGACAGTTTACCACGTTCTGAATTTTACAATG	10	86.19	4J	C10-33	0	0	1	1	GTCCAATGAATGATCGTGACAGT	ATATCTGCAAATTCGTTTGAACCGT
C319886290	TP133170	TGCAGATAGAGGAGGAGGCCAAGGGCTGAGCTACAGATGTGGACTTGTCAGCATGAACTATTCT	10	86.49	4J	C10-35	0	0	0	0	TAGGTGCACCAAGTCAACAA	GTGAAGGCGACTGCTTCTTA
C320122573	TP878228	TGCAGTTGAGATGCGCCGCCTTGGGAATGTCACGGGTATTTCGGTTCACATGTACGTATGAGTT	10	87.08	4J	C10-37	0	0	0	0	TCAGAAGGCATGTGCTGTAA	ACAGGCGATCCAGATATCAA
C314970937	TP807853	TGCAGTCTGCTCGAGACAGGCATCACCGTAAGTAGTAGCTTGCTCTGTCACCTTCTGTACGTCG	10	89.75	4J	C10-39	0	0	1	1	CAAGAGCTCCAAGGTCTGGTG	TGCATGCCGAGAAGTGACAG
C317122988	TP858765	TGCAGTTAATCAAGTTCGAACATCGCTCAAATGTTACTGCTAGGAAGCTGTAGACTGAGATTTG	10	104.86	4J	C10-45	0	0	0	0	CCAAACAGCATGCAACGCTA	ACATCGCTCAAATGTTCCTGC
C319132097	HapTP367684	TGCAGGGCCCAGCCTAGTGAGGGGCGCACTGTGAAGCCTCAACCCCCAATTTGCCGTCCCTTCC	10	117.56	4J	C10-49	1	0	0	0	TGCCCTCAAATTTCAAACATACACA	ACGGCAAATTGGGGGTTGA
C315999531	TP715555	TGCAGGTGCGACCTTGGTGGATTGGGTGAAATTTAGGTTGATGTGGAGGGTGCGACCAGGTGTC	10	129.41	4J	C10-54	0	0	0	0	CGACCTTGGTGGATTGGGTG	GTCTATCCAATCAGGCCTCCC
C317570535	TP36585	TGCAGAAGCTTCCCGCGATTACATTTCAGGGATATATTTACACCACACCTCTACTAACTAGGTG	10	135.31	4J	C10-56	0	0	0	0	CCCTGAAATGTAATCGCGGG	CACAGTTACCTTTGCGAGTGT
C320231981	TP684717	TGCAGGGTTCCTTCACCTAATGATCAGATGATCATAGCCCGAGATCGGAAGAGCGGTTCAGCAG	10	138.81	4J	C10-57	0	0	1	0	TGATCCGTAAACCGAAAGAC	GCAGGGTTCCTTCACCTAAT
C319087290	TP482250	TGCAGCTGCCGCTGAAATTAACTGTCGGTTGAACTCTCACAGAGTGTGCTATGCCTATGACCAC	10	162.9	4J	C10-63	0	0	0	0	GTGGTGGTCATAGGCATAGC	ACTGCTGCCGAAACTAACTG
C317686473	TP801481	TGCAGTCGTCATTCAGCCACGAGACCCCCAATGTACTCCAACAGTTTGAGCTGTAGGGACAGTG	10	182.95	4J	C10-67	0	0	1	0	CAGTCTGCAGTCGTCATTCA	TGTCCTATGCGCTACCAG
C312758028	TP207794	TGCAGCACAGCTATAGGAACTGCCAAATCGTCAGAGCAGATAGGTAAATCAGGCTCGACTGTCG	11	9.24	4St	C11-02	0	0	0	0	GTCTGCAGCACAGCTATAGGA	TCCACGTCTCACAACTACGG
C313164312	TP558002	TGCAGGAGGAGCTTTGCAAAAGTTGTCTAGGATTACATCAGGAAGATGATGGAATCTGAATTGA	11	16.28	4St	C11-05	0	0	1	0	TGAAGCCACGACTCTTACCT	GGAGCTTTGCAAAAGTTGTCT
C316279203	TP261064	TGCAGCAGTCATGGGGGACGTCGTTCGCCGAGATCACCGAGATCGGAAGAGCGGTTCAGCAGGA	11	21.19	4St	C11-06	0	1	0	0	GCACTGCCGATAGGAAGGAT	CCGCCGCCATAGAGGAAATA
C313960145	TP267245	TGCAGCATATGCGACGGGATATGGATTAGACCAACCTGGGCTCTCAATTGGGCTTGGGCATGTT	11	22.85	4St	C11-07	1	1	1	0	TTCTGGCCCAACATGTCCAAG	GCTAGTTCTCAGAAGACCAACC
C320137001	TP643671	TGCAGGGAGGGATTGTTCTGAGCTGGAGCAGACGCGTCAGTTTCAATCTCTTCCTCTTTTTCCC	11	53.73	4St	C11-15	0	0	1	0	CTGCTCCAGCTCAGAACAAT	GTTTGTTTCGTTGGGTTCAC
C320069329	TP793535	TGCAGTCCTCTGTGCACATAGTTTTGCTCATTTTAACAGTGTTAGAGACTGACCCGAGATCGGA	11	71.02	4St	C11-17	0	0	0	0	AGGATCAAGTTTTGCTGCTG	AACGGGGTAACCTGTTAAGG
C320024905	TP610871	TGCAGGCGCGAATCATCAGTGAGCCCATCGGTTATCAATTGTCGAGCTAGCTAGTGGGGCATCA	11	75.27	4St	C11-20	0	0	1	0	CCCACTAGCTAGCTCGACAA	TCTTCGTAACAGCAACGTGA
C309407398	TP72305	TGCAGACGCACACGCCATTTGCAAAAGTAAAACCACAATCACGGTGCCCTTTTAAAAACTATCT	11	79.88	4St	C11-21	0	0	1	1	TTCTTGGCGTTTCGGTGTTC	GGTGAAGAGGTAGTTTTAAAAAGGG
C320010979	TP660809	TGCAGGGGAACCTTGAGCAACGAATAAGGCTGTGGTTCTGCCATCAGGCAGCTGCCCTACTGAG	11	81.82	4St	C11-25	0	0	1	0	GTGGAGCTTTTGCTTCTGC	TATTCGTTGCTCAAGGTTCC
C319997292	TP782818	TGCAGTCATAGAATCACTCAGCTATTAGTCACACAGGCGGCATCTCCTCCCACACTCCGAGATC	11	81.99	4St	C11-26	0	1	1	0	GCTATTAGTCACACAGGCGG	CTGTCCTCCTTCAAGCTCAC
C317696612	TP400117	TGCAGCGGATCCGCCATGGATCCTGTCACGCAAGCGCCTCAACACCGAGATCGGAAGAGCGGTT	11	82.8	4St	C11-27	1	0	1	0	CCCTCACTCCACAACGTG	GAGCAACATGGGTGAAGC
C311177377	TP523695	TGCAGGAAATGGACTGATTCCTGTGAAATGAAATTCCTATGTTCGAAACAGTCTCTTGCTGTTA	11	83.06	4St	C11-29	0	0	0	0	TGGACTGATTCCTGTGAAATGAAA	GGTGCTGGAAAGCTAGAAGC
C314673724	TP352413	TGCAGCCTGACGAGGATGCGACGACGCGACTGTCTGCACTCGGCTTTGAGTACCTCCGAGATCG	11	83.06	4St	C11-31	0	1	1	0	GCACTCAGCTTTGAGTACATCC	ATCATTGTAATGCACACAGCGG
C318903141	TP589440	TGCAGGCATGGCGCTCCTCCCTCCCTTCCCGTACGATGGCAGTGAGCAGGGGAGACTGACCAGA	11	83.06	4St	C11-33	0	0	0	0	GCTCCTCATCTATTCGACCA	CATCGTACGGGAAGGGAG
C320379538	HapTP96067	TGCAGATTTATGTGTATATATGGGTTTCTCGATCTCGAGTTGGACATGTGTCCTCCTGATTACA	11	94.04	4St	C11-49	0	0	0	0	CCATTCCATGGGAATTCAAG	CCGACCCACTGTAATCTCAC
C319645268	TP596800	TGCAGGCCCGCGTATGCATGCCATGTTAATTTGCGGGGAAATGATAAGGAATAGTGTTCCAGCC	11	94.18	4St	C11-52	0	0	0	0	GATGACACCTGCTGGAACTC	ACGATAATTCCTGGCCTTTC
C318451326	TP247820	TGCAGCAGCGTCGGTGCCCCACCCGTCATAACTCCGCCGTCCAGTTCTTTCTCTGCAACAACGG	11	96.23	4St	C11-53	0	0	1	1	AGTTCCCGTGGAGAAAGAAC	CCTCTGTTGGTACCTTGTGC
C319743453	TP631204	TGCAGGCTTATTATTCGATCGATCGTCTGTCCAATTCTCTGCGATCTCGTGCGTGCATTGGATC	11	100.8	4St	C11-57	0	0	0	0	TCCTCTAGTGCACGACACTG	GATCGCAAAGAATTGGACAG
C319517442	HapTP500466	TGCAGTTTATGGGCTGGACACAATCAGATTTCAGGAAACAATTCTGGCACACTTGGGCGCCGAG	11	104.3	4St	C11-59	0	0	1	0	GCTGACTGAATCTGGTTGCT	ATTCATTAGGACAGCCCCTT
C317793963	TP663746	TGCAGGGGATTGGGAATCCGAGGCACTCAGTCACAGTGCCGAGATCGGAAGAGCGGTTCAGCAG	11	106.04	4St	C11-60	0	0	0	0	AAGAATTGCCGGCACTGTGA	GACTGCGGTGACGTTCATTC
C319768478	TP590480	TGCAGGCCAAAGCAATTCCCTGTCTCCGTCCCGCGGCTGGCCAGGGCGCCTAATCGGACACGCC	11	109.99	4St	C11-64	0	0	0	0	TTTTGGTAGCCTCGTGACAT	CATCGGCATCAATCAAAGAG
C312929618	TP893936	TGCAGTTTCCCCACTAGCCTGACCCCCGAACGATGCATAAAAAGTAGAGGGTATGAATGAACAT	11	117.11	4St	C11-67	0	0	0	0	TGCTAGCTGCAGTTTCCCCA	GCTCTCCTATCTACAACCGGGTC
C315163646	TP324419	TGCAGCCCTGGGCCCAACTGTTATTTGGCGCCTGTTGTGCCAGTTACAGTGCAAATGGTAAATG	11	139.24	4St	C11-77	1	0	0	0	CCCTGGGCCCAACTGTTATT	AGCTTCCCAAAACCGGAAGG
C319457929	TP346647	TGCAGCCTCCAAAACACCCACGACGTCATCATCCTCCTCTTCATCTCCGTCCGCGAGCACCCAA	11	143.87	4St	C11-81	0	0	1	0	CGGAGATGAAGATGAGGATG	CTTTGACGTGGAAGATCGAG
C320255598	TP10888	TGCAGAAAGCAGGCGCCATGGCGTCAGGAAGGTTGACGAATCAAATCAGCCGCACGCGCGCGCT	11	153.85	4St	C11-84	1	0	0	0	AGTTAGCACCGTCCCTTTCT	AGTACGTCAAGGGTGGTTGA
C310798214	TP805333	TGCAGTCTCCCATTCGCACAAGCTCCATTGTGTGCATATACATATTAAAATGCTTGAAACTAAA	11	161.3	4St	C11-89	1	0	0	0	ATCAGGTGCTCATATGCTCTGC	ATGCTCAAGAGAACCCGTTTAGT
C310489208	TP486671	TGCAGCTGCTCGGTTGTACTCATGCACATCACGGGTTGCCGAGATCGGAAGAGCGGTTCAGCAG	11	166.32	4St	C11-93	0	0	1	0	CCGGCAACCCGTGATGT	CCACTAAACTAAATCACATCGAACA
C309696033	TP299667	TGCAGCCAGTACGACGGTCTGAACACTAATCCGCTGGCCTCTCCGAGATCGGAAGAGCGGTTCA	11	171.51	4St	C11-95	1	0	1	1	TTGGCACCTTCTAAGCATGA	GCCAGCGGATTAGTGTTCAG
C315517220	TP149320	TGCAGATCTCCATGGTGGGCACGTTCGAGGCGTCAGGCGCTGGTCCGCGGGCGCCACACCATCC	11	171.51	4St	C11-97	0	0	1	0	CTGTTGTAGGACCGGATGGTG	GGTCGAGGACAAGGTGATCT
C318338606	HapTP315910	TGCAGGAGGAGCTCAACCTCTTGCACAAGGTCAGGGGCTCGCCTGACGGCGGCGGACACGGCCT	11	171.51	4St	C11-98	0	0	0	0	CACTTCCATCGTCCCAGA	AGCTGCCAACATGGCGAC
C318925561	HapTP125584	TGCAGCACTGCGTGCTCTCATGCGTGCATAAAAACTTGTGCTGGTGGACCGAGATCGGAAGAGC	11	172.69	4St	C11-100	0	0	1	0	CTGCATCAACACACCATAGC	GTCCACCAGCACAAGTTTTT
C315348072	TP878626	TGCAGTTGAGGGTGCACCCCCATGCCCTCATCTCCTCCAAACTCCTCCTCCTCGGAGGCCGCAC	11	180.31	4St	C11-102	1	0	1	0	CTCCTTGGACCCATCCTCACTAT	CTCCGAGGAGGAGGAGTTTGG
C316536257	TP463980	TGCAGCTCGCAGGCCCCAGTAGCAAATTTGGCGTCCACTCGGACCTCCTCGAAGAACATGTCCG	11	180.31	4St	C11-103	1	0	1	0	AGGACAATGTATCACGCTCAAC	CGGACGCCAAATTTGCTACT
C318891671	TP583695	TGCAGGCAGAGATGATCGTCACCGCGGCGAGCCTTCACCGTGGAGACCATCACCGTACAGCCAA	11	183.16	4St	C11-104	0	0	0	0	AGCTCCATTCTCTGACATCG	GAGGTCGGGCGTAAATAAT
C313006014	TP61610	TGCAGACATGTGCAAGGGTAAATGTACAAAAGGGAAGTGTGAAGTGTGAAGTGAAGTGTGAAGT	11	185.3	4St	C11-105	0	0	0	0	GTGCAAGGGTAAATGTACAAAAGG	GCCGGCAGTGAGAAATCCAA
C314314005	TP552774	TGCAGGAGCCACTGGATTCAACATTTCTGTTTAGGTTCTGCACAGTACGTACCTGGCTGCCTGC	11	186.43	4St	C11-106	1	0	1	0	GCAGGAGCCACTGGATTCAA	TCATGGCATTCTGGAATTTATGCT
C319011363	TP502015	TGCAGCTTAGCTCCCGTCGCCTGAGAAGAGGAGGGTGTGGTCGGATCGCTCCGCCGCCTTGACC	11	191.62	4St	C11-108	0	0	1	0	GAGAAGAGGAGGGTGTGGTC	TAGGAATTCAGAATCCGCCT
C320281358	TP474166	TGCAGCTGAACATGGAAGGAGCCACGCCAAGCGCCGCTCCTCCGCGGTGACGGTGTCCTGGAAG	12	6	4Js	C12-02	0	0	0	0	TCAGAGCAGGTAGGAACAGG	GATCTCGTCATTGAACTCCG
C317613706	TP355327	TGCAGCCTGGCTGGAGCAGCCAGAAAATCGGGAAGAGAATTTTAAACCCGTCAGTCAGTAGCCC	12	20.01	4Js	C12-05	0	0	0	0	TAAACCCGTCCGTCAGTAGC	TGTAAACCCTCAAGGCTCCG
C315762553	TP56479	TGCAGACACAGTTCCGTCGCGACCCCGTGGGGGGGAGCATGGCAACGTGCCGCATTTACGACGA	12	29.04	4Js	C12-07	0	1	1	0	TGTACGCGCTGTTCGTGC	CCGTAAATGCGGCACGTTG
C318514429	TP495368	TGCAGCTGGTCAGTTACAAGAACGGATCGAAATTGAAGGCAGGCTGATCCCGAAATCCATCCAC	12	33.43	4Js	C12-10	0	0	0	1	ATCGGATAGTCGAACTGACG	GCGAGAGCCACAAATAGAGA
C320421605	TP566426	TGCAGGATACCAAGCTCCCCTCGTCCACCTCGTCGCCACCTATCCCGCTGCGTACGTGCGCGCG	12	35.38	4Js	C12-11	0	0	0	0	ACCTCGTCGCCACCTATC	ATCTTTCTTGCGTGACTTCG
C314669478	TP859489	TGCAGTTACAGTGGACATGACCGAGTCCGAGTTAAACCCAATGCGACAAAAGAACAGTGGACAT	12	66.61	4Js	C12-19	0	0	0	0	AGCAGAATGTCCACTGTTCTTT	CTTCGCCAGGCTCACGTT
C320328254	TP682589	TGCAGGGTGGAGGAACACTTTACTGATGCTTGCCCCCAGCAAGTGAAACACCGAGCCCACACCG	12	67.73	4Js	C12-20	0	0	0	1	AGGCTCCAAGAACTAAAGGC	AATGATGTGGTTGACTCGGT
C319465063	TP677167	TGCAGGGTACGTACAGACCATTACAGTTTAAAGTTTTTACTTGATCAACGTTTGTCCACCATAC	12	68.74	4Js	C12-23	0	1	1	1	ACACCATGGCTGAACTGTCT	GATCAACGTTTGTCCACCAT
C317626697	TP695261	TGCAGGTATCTCCTCTCTGCTACCCTACCCTCTCTCCTCGTCCTTGTTGCCGCGGGTGGCTGCT	12	68.74	4Js	C12-25	1	1	0	0	TCATCTTGATCTACAGATGGCGG	GGAGAGAGGGTAGGGTAGCA
C319777902	TP163172	TGCAGATGTACGTCCTTTAGCTCAGGAAGCTGGCGGGTTCAGTGGGAGGCCACTGTTTGATTTA	12	69.01	4Js	C12-27	0	0	0	0	GGAGGCCACTGTTTGATTTA	GCAGGTTTCCAACAACAGTA
C318592574	TP769245	TGCAGTATAGGTACGTCTTCCACGTTTCGGCTTTACAAATCTTCTAGAGGATTTCCAGCGGTTT	12	69.01	4Js	C12-28	0	0	0	1	TAGATAAACCGGTCCAGGAA	TACATCTTCCACGTTTCGGT
C320441123	TP80304	TGCAGACTCGCAGCCTCTTGAGCCCTTCGCTTTAATTGACATTGTTCCCACCAGACTGTCTGGG	12	69.01	4Js	C12-29	0	0	1	0	TCAGTCTGTTGATCCTGCAA	ATGCATTCCAGAGGTGGTAA
C314343029	TP559443	TGCAGGAGGCCGTTGCACCACAAATGGTTCAGATGCAGCAGCCATTGGAAGATCTTCAGCTTCC	12	69.01	4Js	C12-30	0	0	0	1	AATGGCTGCTGCATCTGAAC	TTGCCAGAATAGGTGCGTTG
C315179372	TP145982	TGCAGATCGAGGAGCACGTACACACACGTACGTGAATCTAATCAATTCCTCCAGACAAGTCCGA	12	69.47	4Js	C12-32	0	0	0	0	ATGCATCCCTGGAAGAAGGTG	CGTGTGTATACGTTCTCCTCGAT
C319198522	TP133629	TGCAGATAGCGCCTACGGAAGATTGGAGTAGCTTCAAAATCGAGTCGCTCTTTCTAGCAATAAA	12	69.84	4Js	C12-38	0	0	0	0	ATCTTCCGTAGGCGCTATCT	TGGTAGGCGTAGAATGAAGC
C320337620	TP827271	TGCAGTGCCCGATTGGCTCTGGCGAACCCTCACCAGAGTGCAGTGCACACAAGATATATGGCGT	12	69.84	4Js	C12-39	0	0	0	0	CCAGGTGAGGTGCTACTCAAT	GTTTCTTTCCCCCTGTGTTT
C319142971	TP615436	TGCAGGCGGCCTCACCTGCCCTGCGGACGACTCCCTGTCTCCGCCGAGATCGGAAGAGCGGTTC	12	69.84	4Js	C12-42	0	0	0	0	TCGGTCGAGCTCTAACTCTG	CTTGAGCAGTCAGCTAAAACG
C309137776	TP41036	TGCAGAAGTCGAATCCGTGATCCCCTCCCCTTTGTTGACTTTTTTTAACATATCGATGCAACTG	12	69.84	4Js	C12-47	0	0	0	0	ATGGCCGGAGGAGGGAG	CCGTGATCCCCTCCCCTTT
C320081046	TP829261	TGCAGTGCGACGGCCCCTTAATCCTTTTTTGTACATCTAGTATTGCGAGCGGTATTAAGCAATA	12	70.43	4Js	C12-49	0	0	0	0	TATTGCTTAATACCGCTCGC	TAGCCTAGCGATCAATCCAC
C320454494	TP420745	TGCAGCGTAGATGAAATTTTCCGCAATGCACCGACCGAGATCGGAAGAGCGGTTCAGCAGGAAT	12	88.49	4Js	C12-55	0	0	0	0	CAACTCTGCCGATGCTTTAC	CATTTAGCAAGACCGCAGTT
C317546231	TP756622	TGCAGTACTTTTACTCCATCAGGTCAGGTCAGTTGCTACACTGCCTAGCGTAGCGTAGCCCTTT	12	97.6	4Js	C12-57	0	0	0	1	TGACACTGACATACGGAGCC	GCACGAGCGGAATTAACGTG
C314824562	TP415200	TGCAGCGGGGGTCCAGCGATGAGGCCACGGCCGCCGAGATCGGAAGAGCGGTTCAGCAGGAATG	12	115.31	4Js	C12-62	0	0	0	1	CAAGCTAGCTCGCACTCGTA	GTGGCCTCATCGCTGGAC
C320422055	TP867157	TGCAGTTCATCAGCTCTAAAATCTATGACATTATAACCCAAACCGAGATCGGAAGAGCGGTTCA	12	129.37	4Js	C12-66	0	0	0	1	CCGAGTTGGAAGAGCTTGTA	GAACGATCCGCTTTAGTTGA
C319157148	TP654266	TGCAGGGCGACTGCGCGCTCGTGGACGACGGCAAAGTTGACCCGAGATCGGAAGAGCGGTTCAG	12	165.97	4Js	C12-75	0	0	0	0	GACGACGGCAAAGTTGAT	TGAAAGTTCAGGCCTTGCTA
C308866328	TP458399	TGCAGCTCCGCGAAGCTGAGCCCCCGCACAGTGCAAATCGGCGAAGTTGCTGAAGTCCAGCTTC	13	9.49	5St	C13-12	0	0	0	0	GACTTCAGCAACTTCGCCGAT	CTCCGCGCTTCACAAACTCC
C317769176	TP783652	TGCAGTCATGAGTAATCAGTCATGACAACTTCGAAGCATGCCAACCAGCAGCAGCCGAGATCGG	13	9.61	5St	C13-13	0	0	1	0	TCTGCACACACGTCTTCACT	GCTGCTGCTGGTTGGCAT
C313793257	TP567425	TGCAGGATATTACACCTCGCCGCCACCAGAGACAAAGCTGCACTCACCATCTCTGCTCCATTCC	13	9.85	5St	C13-16	0	0	1	0	GGTAGAGGGGACCAAGACGA	AGATATTACACCTCGCCGCC
C317191659	TP476208	TGCAGCTGAGCTGGCGTGCGACGGCACACTCCCTGGCCTGCCGTCTCCCCCGTTGCTTCCTCGC	13	10.38	5St	C13-19	0	0	1	0	TGAGTGGATTTGTTGTTCATTTTGT	CTCAGCTGCAGCAAATAGCA
C320252656	HapTP81968	TGCAGATCTGGCTGCCACAATCTGCTGACTTGCCGCCGTTGCCGACGAATTGGTCACAAAGCCA	13	10.4	5St	C13-20	0	0	0	0	GCAGGCTGAAGAAGAGCAG	GCCTTCAAGACAACCTTCAA
C313471223	TP813414	TGCAGTGAATCGATTAGAGTGTGTTATCGTTCGCGGATGCAGCCAGGGGAGGGGCCGAGATCGG	13	11.4	5St	C13-23	0	0	0	0	ATCGTTCGATCTCCTCATCGC	TCGTCCCCAACCACGACG
C320184722	HapTP373214	TGCAGGGGACTTGGAAGTGCTAGGTCCTAGGTCTATGCCTGTCGCGGGTGTGATGCTTGTTGCC	13	11.52	5St	C13-24	0	0	0	0	ACTGCATGATGGCGAATG	AGTTGCTCGATGCTGCTAGT
C319438625	TP250057	TGCAGCAGCTGAGATGAATACATGATGATTGAAGGATCGATCACTCCTTCCATGGAAAGGATGA	13	12.08	5St	C13-25	0	0	0	0	AAGGATGACGTGAATCCAAC	GGAGGACAACAAGGACGAC
C310075448	TP687035	TGCAGGTAAAGGCTTCACAAAGATAATGTGTTTTAAGTTCCGTCCACCTAGTTAGTACCTCAAA	13	12.08	5St	C13-27	0	0	1	0	TGAACAAGTAGCCAAAGATCAGC	CTCGGCTCTGCGATTTGAGG
C310755899	TP81713	TGCAGACTGCCGTCTTTAAACAAAAAAACGCTAGTGCCACCTACTTGCTCGGAGGCTGCTTCCA	13	12.08	5St	C13-28	0	0	0	0	CTCGTCGACAACTGCAGACT	TGCCGGCTCAATTATTTTCGT
C316934361	TP621916	TGCAGGCTACCTGGTGATGTCTTTGTCTAGATGGTTGGACGGCCAGGCCATTTGAAGTCGCACG	13	13.29	5St	C13-29	0	0	0	0	GAAGCGCCTGAACTTTTGGG	GCCGTCCAACCATCTAGACA
C320117631	TP293723	TGCAGCCACTACCATCATTACGCGCATGCCACATGTGAGAATCTGGGCAACATGAACCCCATGC	13	13.69	5St	C13-31	0	0	1	0	TGACACATGGCCAATTACTG	CTTGAACTTTGGATGATGCC
C319696892	TP886923	TGCAGTTGTACAGCCAAGCCATCCTCCTAAACGTGACCCAAAGCGAACTAGGACTGGGATTGAT	13	15.04	5St	C13-33	0	0	0	0	AGGAGAAGCTAAAGGGTCCA	AGTCCTAGTTCGCTTTGGGT
C318850402	HapTP468929	TGCAGTGCTTTTTCTTCTGCGGGGAGGTACATTTGATTCTTCGAGTAATCCCATGTTTCAGTCA	13	17.19	5St	C13-35	0	0	0	0	CGGAAGGGTCATTAAAGGTT	TCTGCAGTGCTTTTTCTCCT
C320215818	TP655986	TGCAGGGCGGAGAAGCCATGGGCTGTGGTCGGGGGCATGTACGCCGCCGACAAGAGGTGCGCCC	13	17.52	5St	C13-36	0	0	0	0	CCCACCTTTCTTCAAACTGA	AGGTGTTCGTCTGCAGGG
C315171378	TP676532	TGCAGGGGTTTACGTCCAGCTCAACATATATGATTGCAGGTTCGTGCTCGAGGAGAATGACTGT	13	23.33	5St	C13-37	0	0	1	0	CCCATTGTCGGGACCATCAT	GGGGTTTACGTCCAGCTCAA
C316967217	TP446616	TGCAGCTATTTTACCCGACGTGCCAGAGGACAGCACTGAAGCCCGAGATCGGAAGAGCGGTTCA	13	25.6	5St	C13-38	0	0	0	0	TTCAGTGCTGTCCCCTGGTA	CAAAAGGTGAGTGCTTGGGC
C320491441	TP714986	TGCAGGTGCCCTCCTTTTCGAGCTACAGGTCCCCGAGCTACTCTCCCCTTGATGCCCCGCTCCG	13	26.32	5St	C13-39	0	0	0	0	CCACGTGTCAGTGTCTCATT	CTCTAGTGCCCTAGCACCTG
C316999553	TP651879	TGCAGGGCCCGTAAAACAGTCAAATGTGGCGCTAGCCGAAAGGAAAAACAGGAAACTAGCTGTG	13	26.32	5St	C13-40	0	0	0	0	ACAGTCCACAGCTAGTTTCCT	CAGCTAACGACCAACCTTGC
C314436726	TP764581	TGCAGTAGTATAAGCAGCGATGGCGGCAGTAGCGACTACTTAGGCTGCTTCGTGGTCGGCCCCG	13	27.1	5St	C13-41	0	0	0	0	CAGAGGGGGAAGATGTCGTG	GCTGCAGTAGTATAAGCAGCG
C317955627	TP661053	TGCAGGGGAAGGAACGACTGCAATGGAGGTAGGGCGGAGCCACCGCTCGAGGTCCGAGATCGGA	13	35.16	5St	C13-42	0	0	0	0	CATTGGAGTCGTTCCTTCCC	GCTTCTCGTCGACCTCATTTG
C319137301	TP761484	TGCAGTAGCTATTATGCAAAAGTTTGTGCGTGCGAAGGCCTTCCTCCATCCGCCAGCAGGCCGA	13	37.17	5St	C13-44	0	0	1	0	GGTGCGCAGGTTAAATGG	AGCTAAAACTGAGGGTTCCAG
C320374150	TP379950	TGCAGCGCCAACCACATGATTTTTTGCTTTTTTGCACTTGAGTGGAGCCCAGCATTTCCAAATA	13	47.58	5St	C13-46	0	0	0	0	ACATTCCAAGTGATGAGCGT	CTGTATTTGGAAATGCTGGG
C319787509	HapTP330993	TGCAGGCAGCGAGCGAGTTCCTCGTGAGCGTGCGAACCGCGGGGAGGATGACGGGATTGACAGG	13	47.58	5St	C13-47	0	0	0	0	GGAAGTGGAACCAACACATC	CTTCCGAGGAAGAGGTTGTC
C311563567	TP808485	TGCAGTCTGGTCGGCGATCTGGAAATTGAACTGCCCTGGGAAAGTGCATCACTTCTTATGGCGG	13	48.89	5St	C13-48	0	0	0	0	CGACCCCTCTCCTTTCGATG	GTCGGCGATCTGGAAATTGA
C318786686	TP779532	TGCAGTCACCATCTCAACAACAATGCTATCTTCCCGCCTTTTCTGTTTTGAAAAATACTGGACC	13	63.3	5St	C13-49	0	0	0	0	AGTCGTACGTGGTCAAAAGG	AATCGGTCCTTGCCTACTCT
C319022615	TP336514	TGCAGCCGCGGGCCAGACTGAACTGAGAAAGAACCATCAACTGACAGAGCAACATAGTCAGTAG	13	75.9	5St	C13-51	0	0	1	0	GGCCAGACTGAACTGAGAAA	GATGGGATTGTGTCTGAAGG
C320451260	TP802366	TGCAGTCGTGGTCACAAGAAAACAAAATACTGCCATGCAAGTCCCCCCGCCTCAACCACCACCG	13	77.39	5St	C13-52	0	0	0	0	GTTCAGTCGTTGGGAAGAAA	TTACCTTCCGTTGCTGAAAG
C315154274	TP153998	TGCAGATGAGTACTAGAGTATGCACAACACTGAGACTACGTCTAGGATCGTCGCATAACACAAG	13	78.99	5St	C13-53	0	1	0	1	CTGGCAATGTTCTCCAGCCTAT	GAGCATGCACAACACTGAGACT
C320420957	TP118124	TGCAGAGGTGCAGATTTTGCACGGCAAACCTCGACATAGTCTCTGCATCGCTCTCCCAGATGTC	13	83.23	5St	C13-57	0	0	1	0	AGAGCAAGACTGGCTACCAC	TTTAGAACACTCTGCCTCCG
C320001148	TP751056	TGCAGTACCCTACCCATTGAAACTAGGAACAGCTGTTCCCAATAGGTGGGTTAGTCAAACAAAG	13	88.03	5St	C13-61	0	0	1	1	AGTCGATTGCCACTTCCAT	TACTGCAGTTGCAGGGTGTA
C319249784	TP435992	TGCAGCTACATCGTCAACGCCAACGTCACGATCGAGCTTCTCGAGTTCACCGCCGAGCCGAGAT	13	88.03	5St	C13-62	0	0	1	1	TCTGCAGCTACATCGTCAAC	AGGAACTCGCTTTCCCACT
C313227204	TP676186	TGCAGGGGTTCATTACGGATTGGTAAGCAATTGTTGGTTGGTTCTTGGTTCATGCGTACATATT	13	90.09	5St	C13-64	0	0	1	1	CAGCCTATGTATCCTAATTCTAGGG	TGGTTGGTTCTTGGTTCATGC
C320414503	TP804461	TGCAGTCTATGGAGTTCATTTCTGCCCTTCTGTATTGCAGCACCCCGAGATCGGAAGAGCGGTT	13	92.88	5St	C13-67	0	0	0	0	AGTTCATTTCTGCCCTTGTG	AGCATCGATTTTCCCTTACC
C316018099	TP239477	TGCAGCAGCAGCTTGCATGCAATGCAAGGGCGTGTGTGTGACAGTTGATGAATAGATCCGAAGT	13	112.37	5St	C13-73	0	0	0	1	GCGGGAACCCTAGAGGAGTA	GCCCCGTTTATGTGGCATGA
C312620427	HapTP67124	TGCAGAGTGCAGAGAATACATTTGGCATCGCTTGACGTTTGTTTCCGAGATCGGAAGAGCGGTT	13	112.52	5St	C13-74	0	0	0	0	TATTTCAATCTTTCCAGCCTCCC	GCAGGCTCTTCCGGAAACAA
C317433273	TP51995	TGCAGAATTGCCCATACCATCATCATCAAACGTCCAGACGACTCCAGCCGTGTTCGAGAGATCC	13	112.7	5St	C13-75	0	0	0	0	ATAACGGCACACTGAGGAGG	ACTGCAGAATTGCCCATACCA
C313676773	TP730190	TGCAGGTTCCCGTCGCCGTCGCCGTCGTGGCGCTCCAGCAGCAGCAACAGATCATTCTTCCAGT	13	113.4	5St	C13-76	0	0	1	0	GGCTCGCCCAGCTTCAG	CTGGAGCGCCACGACTG
C318893621	TP2422	TGCAGAAAACACACATCAAACATTTTTGCAGCATTGGATGGATGGATTGTACGCTGCTGCTTGC	13	113.84	5St	C13-78	0	0	0	1	TGTACGTACCAAAGCAAGCA	CACCTGGTCTATGTAGGCGT
C320224430	TP812650	TGCAGTGAAGCAGCTCTTTCTCATATTTTATTAAGAAATCAACAGAGACAGAGACTGAGGCCTT	13	114.27	5St	C13-80	0	0	0	0	GGAATGATTGTGTGCATGAG	AGGTTTGGGATTCGGTGTAT
C311119107	TP807466	TGCAGTCTGCCAACCATGTTGGTGGCCTAGTTTATGCACATGCAAAGGCTGAAGGTGAACATGA	13	116.45	5St	C13-83	0	0	1	0	ACCCAGTCCTCATGTTCACC	TCAGGAAGTCGTTCAGTTATGGT
C312766576	TP306190	TGCAGCCCAAATTATACAGATTGTTGACAGGTACGAAGCACCTATATAATCATTGAAAAATTGT	13	118.97	5St	C13-87	0	0	0	0	TCTCCCTTTTACCAAAAATCGTTGA	GCTGCAGCCCAAATTATACAGA
C315514148	TP402771	TGCAGCGGCAGTCAGATCAAGGAAAGGTAACCGAAATACCATCCATGCGTTGTGATTTTCTGCG	13	120.69	5St	C13-89	0	0	0	0	ATCGCAGGTTGACTCCGGTT	GGCGGATCTACTGGGAAACA
C320232943	TP160019	TGCAGATGGATTAGTTGAAATCGGTGTGTTCTTATGAATGATGGTAAGTGGATGGAATAACAGA	13	122.87	5St	C13-93	0	0	0	0	GGCTGCAGATGGATTAGTTG	GAGCAAAGCAATCTCCACAT
C319573659	TP819391	TGCAGTGATGCTCAGGTTACCTGCCGATTTTGTAAACGCGTCACGGCGGCCATCAAAATTACTA	13	123.61	5St	C13-94	0	0	1	0	TGATTCCCTCCAAGTTCAGA	TCCAATCTCCAATGTGTCCT
C312006884	TP541141	TGCAGGACGAAAGGCTGCCTGAGTGGTAATCCGTTTGTATTTATACATTATTACTCAACTGTGT	13	123.61	5St	C13-96	0	0	1	0	ACATGACATCAATTGTCAAACTCTG	GGCCTATTCTGCAGGACGAA
C314994073	TP898075	TGCAGTTTGGAGTCGTCCATCGCCTTGATCTGATGAGCGAGAGAGGAATTTTACCACCGAGATC	13	123.61	5St	C13-97	0	0	0	0	AGGTTCACGGGTGAGTTGTG	TGCCTTGATCTGATGAGCGA
C320178844	TP483454	TGCAGCTGCGCAATAGTGTTCTCCCTCTCGGTGTTCTGCTCCTCCAAATGCCGAGATCGGAAGA	13	125.59	5St	C13-98	0	0	0	0	TGCTCTACGTCTTGGCTACC	TAGTGTTCTCCCTCTCGGTG
C319616872	TP21160	TGCAGAACCAAGGTACACCTTTCCAGCTTGCTTAAGGTATTCGCACGCAACAGCGAAAGACCTC	13	125.8	5St	C13-99	0	0	1	0	GAGGAACCGGTCTCTGCC	CGAGTCCTCACCAAGAAAGA
C320491265	TP238908	TGCAGCAGCAGCGCGGCGATGATGCTGATAGAAGCCATGAAGGAAGAGGAGTTGCTGTAGAAGA	13	126.61	5St	C13-100	0	0	0	0	AAAACACACGACCTTAGCGA	CACACTCCTGGTTTTCTGCT
C320487250	TP101778	TGCAGAGCGAGCGCCTCGTGAGAGGGCACGCGCTGGAGGCCACCATGATACTGGACCTGTTTGG	13	128.2	5St	C13-102	0	0	1	0	ACATCAGACAAAACAGCCCT	CCATTTTTAGCCCCTCAACT
C319424621	TP433801	TGCAGCTAAGGGCAAAATCCTCTAGTCCACACTTGGCGAAGAGTAGGCATAATGCACCAAGCGC	13	129.92	5St	C13-103	0	0	0	0	GCCAAGTGTGGACTAGAGGA	CGGCTACAGTACTGCACAAA
C316257867	TP581535	TGCAGGCACCGTGCCACACTGACGTACTTGGCTGTAGGCCGTTCGTTCCCTTGGCTTAGACGAT	13	163.14	5St	C13-113	0	0	1	0	GTCGAAACTTGAGGAGCCGA	CGTGGTGGAGTCAGACCAAA
C311408370	TP79376	TGCAGACTATTTATGCTAAAGTTGTCAGCACTAACCTACCTCTGATGCCAAGCCCTCCTCCTTC	13	173.85	5St	C13-114	0	0	0	0	CTCTTTATGCTAAAGTTGTCAGCAC	TGAAAAGTTTGAAGAGAACTCACCG
C320312738	TP367292	TGCAGCGACTCCTCTACATTCGTATGCAGCGACTCCTCTACGTTCGCGCCGCTGGCCGAGATCG	13	178.66	5St	C13-115	0	0	1	0	CTTCATCATTCCTTTCCCCT	GTTCACGTTCGATTCCATTC
C318117536	TP272902	TGCAGCATCTGCATGGAACATTCATATTGGGTGAAAGATAAACGTGCACATATCTTTTTGGTGC	13	194.55	5St	C13-118	0	1	0	0	ACGTATGTAGGAGCGTACCG	CTGCTGCACATGGATATGG
C316368599	TP231777	TGCAGCAGAGCTCTTCAATGACAGAAATGGAGTACCTCGCGTATCCTTCCAGATTCCCTGCCGT	13	196.7	5St	C13-119	0	0	1	0	TCACTCATCAGGGGAAGCAG	TCAGGAAGGATACGCGAGGTA
C320179888	TP77150	TGCAGACGTCCCCCAAGAAAGTACATAATCAAAATATTCTATCAACGCTCGGTTCATCCAATAG	13	199.98	5St	C13-123	0	0	1	0	AAGAGGAGGAACTTGCAACC	CTATCAACGCTCGGTTCATC
C314365537	TP497617	TGCAGCTGTCCACAGGTGATGCTCGACGGCTGCATTGGTGATCCAGCGCGGCGATCTTCAACGG	13	206.13	5St	C13-129	0	0	1	0	GGATCACCAATGCAGCCGTC	AGCCCGATACGGAGGATTTG
C313796875	TP259898	TGCAGCAGTACACACGTGAGCCAGACCCCCTTCTTGCATGACTGAGGACACCGAGATCGGAAGA	13	223.09	5St	C13-132	0	0	1	0	CACTCCGGAGCAGGTTCG	TTGACGTGAGGCAACGCTCTA
C312034844	TP670648	TGCAGGGGGTTATCCGTCCCAGCAGGGCAGAGCAGGAGGCTGCTGCGGACTTTTTTTCGATCTG	13	232.43	5St	C13-134	0	0	0	0	CAGCAGCCTCCTGCTCTG	GGCGTCACCATTGCTGAAAA
C320172732	TP895417	TGCAGTTTCTCGGCAATCAAAGCTCTATAGGCAGAGTGGACTGTAAAATTGCCATGTTTCTCCA	14	4.85	5J	C14-01	0	0	0	0	CGCATATCTCACAGAAAGGG	GGCCTGGAACCTAGAGAAAC
C315359570	HapTP398315	TGCAGGTCTCTATGCTGGGAGCCCTCCTGCCGCCAGTTGTGTGCACGGATGGCACCCTGGAGAT	14	7.69	5J	C14-03	0	0	0	0	TGCACTAGTGTTGGTGGAATCA	GATGGCACCCTGGAGATGGG
C311912414	TP3427	TGCAGAAAAGAAAATTTACAAACAGTTCCTTGGGGAGTCGATTGCCGAACCAAATCATCGCCTG	14	9.21	5J	C14-04	0	0	0	0	TGGAAGTTACAACACACGCAG	TTTGGTTCGGCAATCGACTC
C313361729	TP507476/TP507480	TGCAGCTTCGGGGGCCAGGAGATCGTGCGGCCAACGGCGCCGCGTACGGCGTTCCTGCGGCCAG	14	9.21	5J	C14-05	0	0	0	0	GCTGCAGCTTCGGGGG	CTAGGCTTGACCGGGAATGG
C319699470	TP704055	TGCAGGTCGCACTGAAGGACCTCCATCAAGCGGTGGAGGCCGAGATCGGAAGAGCGGTTCAGCA	14	11.4	5J	C14-06	1	0	0	0	CTTACCTTAGTTCCGGCCTC	AGACTGAGGATCCAGAGCAG
C313151172	TP118950	TGCAGAGGTTCCTAGGCCAGCTGACGTGCGACGGGCCGCACCCGCAGGACCTGATGCTGGACCA	14	13.54	5J	C14-07	0	0	0	0	TCCTCCTCCCCGTCAGAATC	ATCTTGACTTGTGTCGGCCC
C318013455	TP130683	TGCAGATAATGGCTATCAAAACTTGCGCTGGATTCAGCTATGCTTCGAATTCCGCAAAGTTCGG	14	15.33	5J	C14-08	1	0	0	0	CAAAGTTCGGGGTGTGTTAG	GTTGGCTAAAACGATCTTGG
C320167014	TP638283	TGCAGGGACAGGTGATCAGAACATGGCCTGATGATCTCTCGAACGGCTTTTGTTGCATGCGTGA	14	20.85	5J	C14-10	0	0	0	0	GGATCAGCTTCACTCGTGTT	TAATCAAAAGAGTGCGAGGG
C319169798	TP252248	TGCAGCAGGAAGAGAGACGAGATTCCGATTTTCCTCGGTTGCTTGCTTGGCTTCCTTTCTCCCC	14	21.89	5J	C14-11	1	0	0	0	CGGAATCCCGTCTCTCTTCC	AAACCAACCATGCATCCAGC
C319911211	TP507422	TGCAGCTTCGGGAGGGGATGGCCAAGGACTACATCCAAGTCCCCCTCGCTGACTCGCTCAAGGG	14	27.38	5J	C14-15	0	0	0	0	TCAGCTTCATCAATTCCTCC	ACTACATCCAAGTCCCCCTC
C319833385	TP139544	TGCAGATCAGATTCAATCCAGGAGCTGGGCGGAACCACGCCGCAGGCTGTACCGTACCGAGATG	14	28.85	5J	C14-16	0	0	0	0	GCTTCATCTGCGTGAACTCT	GCATGAAATCCAAAGAGGAG
C312886196	TP584906	TGCAGGCAGCCTTCCTCAGGCATCCATCGCCGCTGCCTAGGTATTGGTACGACCGAGATCGGAA	14	36.84	5J	C14-19	0	0	1	0	TGGTGACCTAGAGCAAATGCTAA	CCTTCCTCAGGCATCCATCG
C320371178	TP497696	TGCAGCTGTCCCCTGGTTGGATGAGTGATGAAGAATAACCGAGATCGGAAGAGCGGTTCAGCAG	14	38.63	5J	C14-20	0	0	0	0	AAGTTCAATTCAGCTGCCTG	GGATCAACAACATGGCTAGG
C317482457	TP649745	TGCAGGGCATCGGGGGCTTCGATGCAGGGCGGGAGGAAGATGGCTGGCAGATCTGAGGTGGCAG	14	44.49	5J	C14-24	0	0	0	0	TGTACAGGAGTGTGCTGTCAAC	CCACCTCAGATCTACCAGCCA
C314524706	TP441201	TGCAGCTAGCGTATCAGTCGCATGCTCAACAATGGGTTTTTTTTTCCGAGATCGGAAGAGCGGT	14	48.2	5J	C14-25	0	0	1	1	GCCGTCGATTCCAGTAGTGT	GAGCATGCGACTGATACGCT
C317571113	TP651110	TGCAGGGCCATAGAATTTGACCCACCTGTTCTACCAGGGGTATCAATGTGAGCTTAGGGAGGTA	14	51.62	5J	C14-26	0	1	1	0	CCCTTTGCTCTTGTCGACTCT	CCTGGTAGAACAGGTGGATCA
C320031946	TP288118	TGCAGCCACAGAAGCATTCTGTCGGACGCAGTGGGAGAAGAGAGCAGTAGCTTGGAGGTAGACG	14	60.65	5J	C14-27	0	0	0	0	GCTACTGCTCTCTTCTCCCA	CATCCTGTAGGTGATCCTCG
C319319182	TP529335	TGCAGGAAGATGGTGGTGAAGGAAACAGCGAAGGAATCTCGGGGTACTCGAGTCTGAGGTGATG	14	72.46	5J	C14-29	0	0	0	0	GCCATGTACAGGAGGCATAA	AGATTCCTTCGCTGTTTCCT
C319509772	TP9425	TGCAGAAACTGGGTTTGGTGAATGGTGTGCTCTACCGAGATCGGAAGAGCGGTTCAGCAGGAAT	14	77.07	5J	C14-30	1	1	1	0	GAAGCTGCCAAAGAGATGAA	GAGTCTCGTTATTTGGTGCC
C320361718	TP715179	TGCAGGTGCCGCTCGTTGGATTCATAGTCAAGGCCCATGCCCTGACGATCCCCACGTCCAGGTC	14	104.36	5J	C14-33	0	0	0	0	GAGTGCGTAGGCACACAAG	CGTAGTTTCTGCCGTCAAGT
C316165511	TP101797	TGCAGAGCGAGCTCTGCCTCCTCCATCTCTGTGCTCCAGGGTAGGTAGCAGACCGCCGATGCCG	14	105.55	5J	C14-36	1	0	0	0	CATCGGTGGTCTGCTACCTAC	GATGGAGATGCTGACACGGT
C317364099	TP463701	TGCAGCTCGATTGGTGAAGGAGGGCAAGCCGACGATGGAAGCGGCCAATGGTGGCGGGATGGAC	14	107.55	5J	C14-40	0	0	0	0	TTTTTCGTCCATCCCGCCA	GGCCGACAAAAGGAGACGA
C317984895	TP771401	TGCAGTATCCGTCTGTCCCCATAAATTCCAACGTACATCAAACTAGTGTTCTGCAAAATTCCGA	14	108.46	5J	C14-45	0	0	0	0	CGCTACCGGAATTTTTCAGA	CGCGACCTGGAAAATATGA
C312549637	TP471660	TGCAGCTCTGCATCTCGCGGCCACTCTGCCATCCACCCCCAGCGTAACAGCGCACGCCACGTGT	14	109.25	5J	C14-47	0	0	1	0	AAGCTTCTCCTACCCTACTCTGT	CCGCGCGCTATTACGCTA
C316923713	TP181903	TGCAGCAAAGCGAGGCCATGGCCGCCTCCTGCACGCGCGCATGCAGGGGTTCCACCCAGCGGTC	14	125.74	5J	C14-52	0	0	0	0	CGCGCATGCAAGGGTTC	AGTTAAGGCCAACGGGAGC
C315933942	TP272750	TGCAGCATCTCTCGGTGGCGGAGTGCCCCAACATAGTCGTCGACGACGCCCTGCGAGCGAAGTG	14	132.51	5J	C14-53	1	1	1	1	ATTTCCCGCAGCGAAATCAG	ACGACTATGTTGGGGCACTC
C320130147	HapTP68462	TGCAGAGTTCAGTCGCAAAACTACACCAACGCCACCTTCAGTTCTCCGAGATCGGAAGAGCGGT	14	139.3	5J	C14-54	0	0	1	0	CTTCCTTTCCACCTTACCGT	TGGTGTAGTTTTGCGACTGA
C315767400	TP809508	TGCAGTCTTCCACCCACCCAGAAGTCCTGGGTCTGGGCTTCGGAGGGGAGCGAGCCAGAGCTTC	14	160.5	5J	C14-56	1	0	0	0	CCCAAGATCATCCACGCCCA	TCTTCCACCCACCCAGAAGTC
C319316318	TP161765	TGCAGATGGGGGGACGTCGCTGCAAAGCCACATGGTGCTGCGAGGGGTGGCCGTGGACACTGAC	14	176.89	5J	C14-62	0	0	0	0	ACCTCACATCGTCAGTGTCC	CTCTAGCGAGTTCCTTTCCC
C319744065	TP774935	TGCAGTATTCGTGGCGCTACAGTAACGGAAATTAAATACAGACCTTCGAGACGCTACAGTAACT	14	186.75	5J	C14-63	0	0	0	1	TCTGGAACTTTATCCAAAATCGTGA	TGTAGCGTCTCGAAGGTCTG
C314495330	TP273861	TGCAGCATGAATGACCTCGAGCCGTAGCAATTGGTCCACGACAGCTGACCATGCCGATGTGGCA	14	194.22	5J	C14-66	0	1	1	0	GGACCGTGTCCACCCTTAAA	AGCATGAATGACCTCGAGCC
C316402161	TP792623	TGCAGTCCTACACGCCGCAATCCCGCGACGCACGCCGCCAGTTAACTCAACTGCCAAATCTCAC	14	195.22	5J	C14-67	0	0	0	0	AGAATCTGCAGTCCTACACGC	GTGGAGCCGTGGTGTAACG
C320090837	TP880727	TGCAGTTGCATCGTGGTGCATGGAATCCGATCGATGAGGCATATGAAGAGGAGGAGGACCACGA	14	204.94	5J	C14-69	0	0	0	0	CAGCCGCACCTATAGAAGAA	GGAGGACCACGAAACCTAAT
C319453515	HapTP366113	TGCAGGGCAGATCTAATGCATCTCCATGGTGATGAGCCGAGATCGGAAGAGCGGTTCAGCAGGA	14	204.94	5J	C14-71	1	1	0	0	GGAGATGTTTCAGTCGCTGT	GTACTTGCTCAACTCCTCCG
C319770876	TP485798	TGCAGCTGCTATGGGCAATGGCCGAGGAGGACAGGGCCAGGAGGAGGAGCTTCGTGGACCCGAG	14	204.94	5J	C14-73	0	0	0	0	TGATCTTGCTTGAGCTTGTG	GCAGCTGCACAACACAATAG
C318614654	TP654615	TGCAGGGCGATAATGGACAAGTGTGGCAATGCCGATGATTGTATCTCAACTTCCGAGCCTTCTG	14	205.23	5J	C14-78	0	0	1	0	GGCTCGGAAGTTGAGATACA	CTTGTGGATGTGCTAAACCC
C320023969	TP327628	TGCAGCCGAGATGCAGCTCACCTCTTCTCAAAATCGGAATTCACACAGGAAATGAAATTCACGA	14	224.39	5J	C14-83	0	0	0	0	CATCACTATCCTTAGCCAGCA	CCCATTTTGAGAAGAGGTGA
C318803174	TP761966	TGCAGTAGCTGTGATCAAGAATGAAGCTGCTGCCCATCCCAACCATCCTGAAGTTGATACAGGT	14	225.98	5J	C14-85	1	1	1	0	GAAGGCAAGTCTGCAGTAGC	CGGTCTCGTCACTTTGATCT
C319435157	TP808786	TGCAGTCTGTCTCGACGTGGATCCTCTGAACTCCTAGCTCGCGGCCGAACTGAAGCGCTTTCCG	14	227.1	5J	C14-86	0	0	1	0	CGACGTGGATCTTCTGAACT	GTGGTCCTACGAGACCATGA
C319722593	TP558179	TGCAGGAGGAGGAGGCGGCGGTTCCCGCAGTGCGCCACCGCCCGCAGCCCCGAGATCGGAAGAG	15	7.5	5Js	C15-02	0	0	0	0	TGCTAGGAGTACCAACTTCCC	GCGGCCGAGAGTAAATAAAT
C318197762	TP730250	TGCAGGTTCCGAAGAAGGACGAGAAATCGAGCTAACCGAGATCGGAAGAGCGGTTCAGCAGGAA	15	15.52	5Js	C15-03	0	0	0	0	CCATCGTAGACGGAGAAGAG	AGCACTGGATCAAGGGATTA
C320465358	TP627532	TGCAGGCTGATATGGATACAAGAACATACTTTGGATTCGAGAAGCAGGTAACCAAGGTGTACAC	15	36.86	5Js	C15-05	1	0	0	0	TTCAGCGTATTGAAAGGAGG	ACCCGTACAATGTCTGCAAT
C320413595	TP548294	TGCAGGAGAGAAATGTTACATATCGATTGGAGGGACGGGAAAATCAATCGCCATGTCTGCTCCA	15	39.68	5Js	C15-06	0	0	0	0	CAGGTGATCCTGGTATCTCG	TCCGTCGGCTAGCACTATAC
C319898358	TP174607	TGCAGATTTAGCATGTAAGTTTTCAGCTGTCTCTCTCTAACTTGTCCCGAGTGATTTGTGCTTT	15	39.91	5Js	C15-07	0	0	0	0	GGAGCACTCGAGACTTTTCA	TGCTTTATCTGATCCGGGTA
C319933167	TP452694	TGCAGCTCCAACATCTCCCCGCCGACGCTGTTGACGAGCCGTTTCAACGCCTCCGAGATCGGAA	15	42.57	5Js	C15-08	1	0	1	0	GTTGACGAGCCGTTTCAG	ACACCTCGCCAACGTTAAT
C313449863	TP179217	TGCAGCAAAAGGATGCTTAAAGATCATTTGTTCACATAATCTGCTACTCCCTCCGTCCGAGATC	15	44.07	5Js	C15-09	0	0	0	0	GACGGAGGGAGTAGCAGATT	CAGCGCACACCTTGATTTGT
C310424018	TP591554	TGCAGGCCACAGACAATGGGGAGCTGGGAGCTGCTGCTGCTGCTAGGCCATAATCCTCTTCTCC	15	45.2	5Js	C15-10	1	0	0	0	ACACCGGCGCAAGCTG	GTCTGCAGGCCACAGACAAT
C317523420	TP195258	TGCAGCAAGCCGTGCCATCGGGAATCGCAGTGGAACGCACGTCACCGAGATCGGAAGAGCGGTT	15	46.56	5Js	C15-11	1	0	1	0	GATGTATCGTTTCCGGCGGT	CCGTCGTCTCCGGCAATTTA
C320374596	TP383557	TGCAGCGCCGCATGCTTCTGCCCGACGTGGATCAGCTCCTCCGCCCTCTTCAGGGCGCTCTCGG	15	48.27	5Js	C15-12	0	0	1	0	CCTCAAATACCCTCGAACCT	ATCAACTCCTCCGCTCTCTT
C320069633	TP478408	TGCAGCTGCAAGCGATGGGCTGCTGCTGCTTTCGGTGGCCGCCCTCCTCTCCGTTCCCGCCATG	15	58.31	5Js	C15-15	0	0	1	0	AGCAGCAGCTGATCGATATT	TCAATGCTATCCATGGGAGT
C320411973	TP589079	TGCAGGCATGCACTGCATCCTGCCTCGAGCGGCACACATGGCTGGCGGATGACACGTGACGCCA	15	59.34	5Js	C15-16	0	0	0	0	CAGGTGGAAAACCTTCAACA	CACATTACCCCAAACAGAGG
C318016787	TP884233	TGCAGTTGGATCAGAGCAACGTCCCAGCAGTATCGTTTGCAGCGGCCGCTCTGGAACGTGATGT	15	60.33	5Js	C15-17	0	0	0	1	CCGCTGCAAACGATACTACT	CGCCCCTGATGAATATGG
C319585181	TP704954	TGCAGGTCGCGTGTTTGACTTCCACCTCGGGCGCAATTCTTTTTTGATCTTTTATCGCGCGCAA	15	61.37	5Js	C15-21	0	0	1	1	AGGTGGAAGTCAAACACGC	CCGATCCTACTCACGAACAC
C320480740	TP350054	TGCAGCCTCGTACATGTGTATATTTTGATCTCCTTGCAACACCAAATCGGCTCAAAAGAAATCG	15	61.37	5Js	C15-22	0	0	0	0	CGAGCACTCCATAGTTGAGG	GCTTCTTTGAACTGGCACAT
C318350024	TP156386	TGCAGATGCCACTGCTACCTGCTCACTGCTCGCGGCTGTTGCTGGCCATGGCCATGGCTGAGTG	15	61.37	5Js	C15-23	0	0	1	1	TGATGTTGCTACCGCATGTA	ACAGCCGCGAGCAGTGAG
C318376697	TP301024	TGCAGCCATAGCCCGTCTCGCCCTCGCCTCCAATCAGTTATTCTTCGCTCCGAGTCACCCCCGA	15	62.07	5Js	C15-27	0	0	0	0	AGCGAAGAACAACTGATTGG	TCTGCTCGTTTCTGCCAT
C319725191	TP391487	TGCAGCGCGGGGCGGCCGTGGACACGAGAAGGAGCGGGGGGACGCCAGCGACACGGTGTCCTCG	15	62.38	5Js	C15-29	0	0	0	0	GCATGGGCATAAACATAAGC	ACTAACGCCCACATTGTCAT
C317595215	TP902624	TGCAGTTTTGTCGAATCTTTCTCAGCACATAACTGCTCAATCACTGGTGGCTTCCAGAGGCTCT	15	62.39	5Js	C15-32	0	0	1	0	GGGACTTCCCATGGCTTGAT	TGGTGACCCCTATTGGATTTCA
scaffold6065	TP267984	TGCAGCATCACAATACCCTCACGATCGCTGCTGATTTACCCCGAGATCGGAAGAGCGGTTCAGC	15	62.77	5Js	C15-33	0	0	0	0	TGTGTTACCTCGATGGGACT	TAGGTGAGCAAACTTCGACC
C316984977	TP343602	TGCAGCCTACATGTCCAACCCTTGCCACATCGAGCTGATCTTGTCGGAGAAGGAGGAGCCGAGA	15	62.77	5Js	C15-34	0	0	0	1	AGGAGGCATCTTGGCAACAATA	TTGTGCAGCCTACATGTCCAA
C311108753	TP468617	TGCAGCTCGTGGAAGATGAAGCAACCAGCGCCAGCCCTAGCTCCAGCAGCAGCGGCTACTCGGA	15	62.77	5Js	C15-35	0	0	0	1	TCATCAGTATCCGAGTAGCCA	GGCGTCTCTCCGTTAGCAAT
C317361577	TP362534	TGCAGCGAATCGTAGCCACGACTTGCCTGTAGGGAGCTGTAGTGAGCCGAGATCGGAAGAGCGG	15	62.77	5Js	C15-36	0	0	0	0	TGCCTGTAGGGAGCTGTAGT	GCTGGTTAGGTCGATCCGTT
C320152336	TP492611	TGCAGCTGGCTAATGGTGAAGAAACCAAAACTTTCCTCCGTCTTTCCAGAGCTGTACCAGCTGG	15	62.79	5Js	C15-37	0	0	0	0	AGCTGGTACAGCTCTGGAAA	GCCTCCCATTTGTTTCTCTT
C319586169	TP95691	TGCAGAGCAACAACAAAACAGCCGCTGCTGTCCCGATCAATCGATCCACCACCGCCGAGATCGG	15	62.79	5Js	C15-39	0	0	0	0	TAGCAAGGTATCTCGGAAGC	GGCTGTTTTGTTGTTGCTCT
C318129777	TP644114	TGCAGGGAGTCAATGCAGGCGATCATCTTCTCCTGAGAGGAACTCGAGGCGTCCATGGCCGATC	15	62.79	5Js	C15-40	0	0	0	1	TCTCAGGAGAAGATGATCGC	CTTCCTCCGCAGCCTCTA
C320159750	TP140525	TGCAGATCATCCATGCATATGCACAACCTGACCGACGCTCACAACCGATCGAACCAAGCCAGCT	15	62.85	5Js	C15-43	0	0	1	1	CAGGGAGGAAACAGACAATG	TGTTTTTCTAGCTGGCTTGG
C319999970	TP865767	TGCAGTTCAGAAAATCAGTAATTATATCAAATTGTTTTAGAATAGTATCTAAAACTAGAGCTTC	15	64.67	5Js	C15-44	0	0	0	0	TCCAAGCTTCGTTTTGTAGG	GCAACACATCTGAGTGCAAG
C320191020	TP584099	TGCAGGCAGATGTAAATGGAAACAGCGCGCGCTCTCGCTGGAGGAATCCGATCCTGATGGTGCC	15	65.49	5Js	C15-45	0	0	0	0	GTTGCACGAATGAATAACCC	GCGCTGTTTCCATTTACATC
C318018499	TP835238	TGCAGTGGAACGGAAGATGTGCCAACTAACGATGAGGGGGTAGCCGAGATCGGAAGAGCGGTTC	15	83	5Js	C15-52	0	0	0	0	CCGCGGTAGTCACTTATTGT	CTAGCGTCTTCGTTCCAAAA
C317928843	TP740096	TGCAGTAAAATCAAACAAAATACCTGATCCCAACTTAGTTTTTCGAAAGTAATACAATAAACAT	15	87.31	5Js	C15-55	1	1	1	1	GAGTAGAATTGCAGCCCGGT	CCTGATCCCAACTTAGTTTTTCGG
C312228157	TP227945	TGCAGCAGAAAAGCTCAGATTATATTTATCTCAGCCTCAGATGATAAGCTCCAGCGTTGTTTAT	15	89.12	5Js	C15-56	0	0	1	1	CTCGCCATGCCAGAGTTTCAT	TGCAGCAGAAAAGCTCAGATTA
C318550589	TP662581	TGCAGGGGAGGAGAAAGCAACCAGTTTCGTGCTGCTGTACTACACTACTTACATGTTTTCACAG	15	89.78	5Js	C15-57	0	0	1	0	GTTGCTTTCTCCTCCCTTTC	ATGCCGAGGAAAGTAATCTG
C313906863	TP714282	TGCAGGTGCATCATGTGAGAATGGAGGGCACACGTACGGTGCAAAAGGCACCGAGATCGGAAGA	15	89.79	5Js	C15-58	0	0	0	0	AAGTGCAAGAGGAGCACCAT	ACCGGGCAATGATCGGC
C317213293	TP51697	TGCAGAATTCTTGGCCCGTTCTACCGAAGCGGAGGAGGGCGTCTCTCTGCTCCGTCGCCGATCT	15	90.62	5Js	C15-59	0	0	0	0	ACGCAAGTGTACTCGGAAGG	GCGAATCTGCTCGCGGTT
C319922605	TP450845	TGCAGCTCAGTCTGCAACTGCAAGATCGAGCTAGCACCGACGATGAATGCATTTTTGCAGCGCA	15	90.7	5Js	C15-60	0	0	0	0	GCTAGCTCGATCTTGCAGTT	CTCAGACCACTGATGAGGCT
C319665425	TP522264	TGCAGGAAAGAGAACGCATACTGTAGTTGATCGAAGAATTCAGAATGCTGCATATATCTGACTG	15	93.08	5Js	C15-61	0	0	0	0	TGTCATGAACTAGTCCGCAA	CTCAAGTTGGAGGAGTTCCA
C320363084	TP733241	TGCAGGTTGATGGCAAAAATGGGATGGGGCGGTGATCTGGATGTCGCCGAGATCGGAAGAGCGG	15	102.98	5Js	C15-63	0	0	0	0	AGAGGAGCAACACAAGTTGG	TCTATGTGTCCTCGCCTGAT
C317007875	HapTP205658	TGCAGCGACGACAACTTGACGCAGCGAGCGTCGGTTAGAAAATTCCGTTGGGGCCCTCCCATCT	15	105.08	5Js	C15-64	0	0	0	1	TTCTAACCGACGCTCGCTAC	GAAAGTTGCCAACACCGGAC
C313330773	TP40509	TGCAGAAGTACTGGGAAACAAGTCTTTATCGAAAAAGAAAATTTGGCTCGCGCCGAGATCGGAA	15	123.39	5Js	C15-68	0	0	0	0	CAATGTTTGTGTGGCCCTTTGA	CACTCTGCAGAAGTACTGGGAAA
C319104434	TP131635	TGCAGATACCAATGCAAGGAGCACGCCAACCCCTGCGCCGATGTGTGGCAAAACCCAACCATCA	15	136.85	5Js	C15-76	0	0	1	0	TGAGACACTTTGATCTGCCA	ACTTCACGCAATGAGCTACC
C318095182	TP820488	TGCAGTGCAAAATTAATTAACAGTGATAGTTGGTAAGCGGACATGAAGTCATGAACAATAAAAA	15	139.99	5Js	C15-77	0	0	1	0	AGTTGGTATGCGGACATGAAGT	GGGTGTTCTTTTAAAGCTTGGACT
C319130281	TP106416	TGCAGAGGAAAACGCCCTGAACTTCCCAGCGCCCAACGCCTCTGCGTCAGCCTTGATCTGAACA	15	141.33	5Js	C15-78	0	0	1	0	GAAGAAGGGGAATGCTGAAT	AAGTTCAGGGCGTTTTCCT
C318512913	TP736999	TGCAGGTTTCAGTTTGTTCACATGTCCGTCCCTTGTCGCTCATCGTTTCCGAGATCGGAAGAGC	15	142.57	5Js	C15-79	0	0	1	1	CAAACGGACGACCTACAAAC	TAGTTGCCGGAAACGATG
C310782996	TP367620	TGCAGCGACTGGGGCGAAGGGCTGGTTTTGACGGCGGTCGTGACTGTGAGCATTGGGCACGGCG	15	143.59	5Js	C15-80	0	0	0	0	CGAACTGAAAATTACCTGGCAGC	TCGTGACTGTGAGCATTGGG
C315926131	TP151080	TGCAGATCTTGCTGGCTGCACATACATTCTTCATGTTTTGCAGGTACACCACAGGACAATTATT	15	145.44	5Js	C15-81	0	1	0	1	TGTATGTGCAGCCAGCAAGA	CACATCTCCATCAGAACTCTCAGT
C311553703	TP307190	TGCAGCCCACAAAGAGACATCTCAGTCGATTAGCATTGATTTACATGCCGTTGGAGAGTTAGAG	15	159.16	5Js	C15-85	0	1	0	0	TAGCCAGGTGTGATCAGGTC	CGGCTCTAACTCTCCAACGG
C313405123	TP476127	TGCAGCTGAGCGGCGGCTAGACGTACGTATGTTCAGGGTTTCTCTCAGATCAAACCGAGATCGG	15	190.73	5Js	C15-91	0	0	0	1	CATACGTACGTCTAGCCGCC	GAGCGTCCGAGGGATTGTT
C320468666	TP564573	TGCAGGAGTGCCTACATGCCCCTGAGCACGTAACCATGACAAAATACAACCCGTTGTCGTCCTG	15	192.94	5Js	C15-92	1	0	1	0	GCTTTAATCCTTTCTTCCCG	CAGACGCTGTTGTGTGAGAC
C317569197	TP635562	TGCAGGGAAGCGATTAGGAATCGAGCAAATATATATTCATGTGCCACAAACCTGATATAGCCTA	15	194.74	5Js	C15-93	0	0	0	0	AGAAATTTGACGCTCGTGCAG	TCAGGTTTGTGGCACATGAA
C316170935	TP876426	TGCAGTTCTTGTTTCTGGATGTGTATGACATTAATAATGTTGCCAAAAGTCATTAATAGAGTGA	15	195.69	5Js	C15-94	0	0	0	0	CAGTTCCCGGGCCTTGTAG	GGGTTCACTGCAGTTTTTGTT
C317166282	TP597871	TGCAGGCCCTTGAGCAGCCGAACTAGGAGCTCGACACTGAAGTTGCTGACCTATGGGAGCAGCT	15	197.92	5Js	C15-97	0	0	1	0	ACCCTCATTCTCCTTGCGCT	GCCCCCGGGTGTAACTATG
C318814670	TP747208	TGCAGTACAACTTGCAGTACGTACTCCCGTTGGAGTCCCCGAAGCGGGTAGTACAAGCAGCCAC	15	207.66	5Js	C15-99	0	0	0	0	CAACGGCACAAGCCTATTAT	GTGGAATCATTCGCCGTC
C317671447	TP90436	TGCAGAGAGAGAGAGAGACTTACAGGTTAGCAGGGCTGGACGCGAGGACGAGCCATGGCGGAGG	15	208.43	5Js	C15-100	0	0	0	0	TCTCTACAAGCGAAAAGAAACTGC	CTTCCGGGAGGGGATCAATG
C313289934	TP713805	TGCAGGTGCAGCTTCGTGTTGAACGCTCCTTCCTTGAGCTCCGTGAAGTCCTCGTCCCGAGATC	15	214.53	5Js	C15-101	0	0	0	0	GGAAGGAGCGTTCAACACGA	CAAGGAGGGGAAGCTTTGGT
C310705721	TP224784	TGCAGCACTATTTCCGCGACTTGACAGTGCAGCGGTGCAGCCTGATGCATGCTTAATTATCCGA	15	220.31	5Js	C15-102	0	0	0	0	CACCGCTGCACTGTCAAGT	AACGGAGGGAGTAGCTAGTATG
C317666479	TP576419	TGCAGGATTTGGAGGTAGGTGCAAAGCCAGCAGCATCCGCTTGCTTGGCTCCTTCACAATCTGG	16	72.67	6Js	C16-12	1	0	0	0	ACGACAGTGTGTAGGTCAGTG	TGGAGGTCTACCACAGGACT
C317018703	HapTP86174	TGCAGATGCGTACAACCTCAGCGTTCCTACACTCTCAGTCTCAGATGCGTACTCCCCAGTCTCT	16	75.94	6Js	C16-15	0	0	0	0	AAACACAGGCTGCAGCTACTC	GCCCAACTGCAGACCAATTTC
C319011997	TP584836	TGCAGGCAGCCGCTCCGCTTAACAATCGTCTATGGCCTAACTGACAACACGAGAAAAGATGATT	16	86.76	6Js	C16-29	0	0	0	0	TCCATTCCAACACCTTCGGT	TGGTCTGGGAGATAGCACCA
C318515613	TP791945	TGCAGTCCGCTGACGTGCACCCTCAAAAAAGTTCTTTTTTCTCATTAAACAAAACAATCTCGAT	16	90.59	6Js	C16-38	1	0	0	0	TCCTTTTCCACCAAGTACTGC	CAGGACGAATTAGCTGATCCCA
C310755867	TP774018	TGCAGTATGTTACATGTGCCATGTTAGTCTAGTGGTTAGCCAGCCACGTACTACCGAGATCGGA	16	91.01	6Js	C16-39	0	0	1	0	AGCATGCAGCCATCTACGAA	CCGAGGCACTGAAACCAAGA
C318202114	TP268838	TGCAGCATCAGCGTCGATAGGATATCGTCCTGTTCCGTGACTTCCGTCAGGCACTTGAGCATCA	16	91.01	6Js	C16-42	0	1	0	0	TTGATTCACATTGTGCAGGTCG	TATTGCCTCGGCCCAGTAAC
C320136855	HapTP300452	TGCAGGAAGGAGCATGAGCTCCTAATCGCGGCAATGCCACGCATCCGACCGAGATCGGAAGAGC	16	91.01	6Js	C16-43	0	0	1	0	CCTATACGACGCGCCACTT	ACTCCCGCAGAAGTTCATGT
C319962270	TP16748	TGCAGAAATTCTTCAACGTCGCGTAGTCACTCGCGGAGGCAAGAAAGTTCTCCAAGTTCTTCTT	16	91.19	6Js	C16-46	1	0	0	1	CGATCCAGTCTATCGGTCGTC	GCGCGCGCTTGGTTG
C319940369	TP450040	TGCAGCTCAGATCCAAAATAATAATAGCATTAAACTTCCAACAGAGGAAATTTTGCTTACAAGA	16	91.47	6Js	C16-50	0	0	0	1	TGTGGCTCTCTGATGCCAAC	GCCTACATGGTTCGTCTGGA
C319065546	TP331235	TGCAGCCGCAGTGGTGACAAGAAGCCATGGTCGACGTGGCCCACGCCCGTGCCTGCGGGTCACC	16	93.63	6Js	C16-53	0	0	1	1	ACTTGCGCGGCTAAAGTAGT	GGACGGAGGGAGTATGCAAT
C318471096	TP105018	TGCAGAGCTGATCGGCGACAAAGCAGCGAACGTGTGATGCAAGGTCGAATGGCTTTTCCTGCGA	16	93.65	6Js	C16-54	0	0	0	0	ACATCGACAGGGTGCATGTT	TAACACACAGTCCGAGGGGA
C313686335	TP631768	TGCAGGCTTCTGAAACCCCAATCATAAGAACCATCCTGCCCTCCACATCCATCGCTCCTGCCTG	16	98.17	6Js	C16-68	0	0	0	0	CCAGGTGATAATGGAAGGTACAC	CTTGGATCCGGGGTTTGGAA
C320051507	TP365121	TGCAGCGACGACCAATGGAGGCAAGGAGAAGAAACATCGCCCCCGAGATCGGAAGAGCGGTTCA	16	100.74	6Js	C16-82	0	0	0	1	ATATCTGCAGTTCCGCACATTG	GGCAAACAAAGGGAGAGTTGC
C320318814	TP181979	TGCAGCAAAGCTCATCCTCGACTACGGCACGAGCGCAAGGGTCTACGCCGTCTCGCCGAGATCG	16	116.82	6Js	C16-114	0	0	0	1	CCAAGGTGAGAACTAGGCCG	ACCAAGCGATCGGAAGGTTT
C317549345	TP398141	TGCAGCGGACGAACAGTGGCGTCGATCGGGACGGGACGGACGACGCAGAGAAAGTTAGAAGCCA	16	118.14	6Js	C16-116	0	0	1	1	ACATTCGACAGATCGGCGTT	AACTTTCTCTGCGTCGTCCC
C313751304	TP725962	TGCAGGTGTGTTTTCGAAGAAACTTGCGCGGCTAAAGTAGCGGCCATGTCTCATGTGCTAATGC	16	124.81	6Js	C16-121	0	0	1	0	ACTTGCGCGGCTAAAGTAGT	GGACGGAGGGAGTATGCAAT
C310119824	TP136238	TGCAGATATTAACAGCTTTGCAGAATAAATATATTTAACAAACTTCTAGGAAACAGCGGCATTT	16	125.5	6Js	C16-122	0	0	1	1	CGAAATGCCGCTGTTTCCTA	TCTGTATTTATTACCTGCACCAGA
C320401465	TP382748	TGCAGCGCCCTCCTACAAGCACTACGTCAGGGAAGTGGTGACAGATACCGAGATCGGAAGAGCG	16	126.04	6Js	C16-124	0	0	0	0	ACATCGACAGGGTGCATGTT	TAACACACAGTCCGAGGGGA
C312168632	TP833251	TGCAGTGCTGATGCGACCCACCGATGCCTCTGAGCCGCCTCCGAGCGCCGCCTCCGCCTCGCCG	16	127.16	6Js	C16-126	0	0	1	1	TGAGCCGCCCCCGTG	GAGGCGGCGCTCGGA
C313450613	TP295611	TGCAGCCAGAGCCACCAGGCAACAGAGCGCAAGAAGTGCAAGAATCGGCACCGCTATTGCCCAC	16	128.2	6Js	C16-127	0	0	1	0	GGTGCCGATTCTTGCACTTC	TGCAACAAACCATCTTGGTTCAG
C309476116	TP714529	TGCAGGTGCCAAGCTGATTGATCTTGCGAGCGGCGACGATCCCCAGCCCCACCCTTTCTGAAAA	16	128.89	6Js	C16-128	1	0	0	0	CCAAGCAGAATCTAAGCATGGC	CCGCTCGCAAGATCAATCAG
C318508005	TP142100	TGCAGATCCAGATCCGTCAAGGGAAGACAATAGACAGACAGACAGTGATCCGAGATCGGAAGAG	16	139.52	6Js	C16-137	0	0	0	0	GGTCACCGTTCACTCGTTCA	GGATCCCATCAACCTCGCAT
C309505725	TP187306	TGCAGCAACATTCAAGTTGTAGGCGAGACCGCCGATGTCGCCACCGTCGCCGACGCCGATGGTA	16	148.22	6Js	C16-142	0	0	0	1	AACACCCGGGACCGC	TCGGCTGCAGCAACATTCAA
C318060235	TP415259	TGCAGCGGGGTATGAAACGAGGACGAAGGCAGGGGCTCATATGGGAATGACATATCCAAGGGCT	16	148.22	6Js	C16-144	1	0	0	0	CTGTTGGCCTCCCCCAAATC	TATGTCATTCCCGAGCCGTC
C319580327	TP177095	TGCAGATTTTGATGGATACAACCGCGCGTGATCCACATATATAGTGCAACACAGCCTAGGCCGA	16	148.22	6Js	C16-145	0	0	0	0	CACGTACGTACCCACGCAT	GCCTAGGCTGTGTTGCACTA
C316665757	TP22507	TGCAGAACCGCATCAAGACGATTCAGATGAACCGAGCCGCCTCGAAGAACCCCAACGGCATAAC	16	170.57	6Js	C16-155	0	0	0	1	TGCAGAACCGCATCAAGACG	CGCTATCTTCATCGGAGGCG
C320318938	TP169203	TGCAGATTCCATGGCGATGGCGCGCGCCCGCTGCTCTCGTGATCCCGCTCGCGGCCTAGCCGAC	16	171.68	6Js	C16-157	0	0	0	1	CGTGAACGCGTGTTACCATC	AGATTTATGGTGGCGGAGGC
C319051150	HapTP86591	TGCAGATGCTGAGCGCCCGATAGGACAGTGCCACCACTCGCCGAGATCGGAAGAGCGGTTCAGC	16	182.02	6Js	C16-166	0	0	1	0	CGTTCTTGTTGTGGACGGGA	AGTGGTGGCACTGTCCTATC
C319478143	TP173901	TGCAGATTGTGCTTCTTGTTTAACCTGAAAAACAGAATACATATGAGAACGAGAAATGGTTCAG	17	30.03	6St	C17-07	0	0	1	0	AGAAGAATCCCTGAGCTGCAA	GCTGACAAACACGGAAACCC
C320342260	TP240850	TGCAGCAGCATGGAGAAATAGGCGGCGGTGACGACTGGCCCCGCGCTTGTCACGCTCCACAAGA	17	58.11	6St	C17-21	0	0	1	0	TGTTTTGTTGGGCATGACAAT	AACGACCTTTTTCTGCACCC
C320066955	TP822122	TGCAGTGCACCAATGGGCAGGCACACTCGAGGGCTCCCCTATGCCGAGATCGGAAGAGCGGTTC	17	58.11	6St	C17-22	0	0	1	0	CAGAGGCATATAGCCAAACACC	AGGGCGGCTCAAGGAGAT
C319260584	TP285335	TGCAGCCAAGCCTTTGGGATTATCCTACAGCAGTTACGATCAGCCGTTGGAATAGAATATGGAG	17	58.11	6St	C17-23	1	0	1	0	CCATCACGGAGGAGAACGAG	TGGTTCACGTGGAATCGCTC
C318920525	TP71482	TGCAGACGAGGCCAGAAGTTTTCCCTTCCTACTGGACCGAGATCGGAAGAGCGGTTCAGCAGGA	17	76.7	6St	C17-32	0	0	1	0	TCATGCATGCAAAACGTCAGT	GGGAGCGACGGTAATTAATGC
C318897609	TP365803	TGCAGCGACGCCGCAACCTCTCGTCGCTATCCTCCGTGGCGGCGCCGCCCCTCCTCGTTCTCCT	17	91.4	6St	C17-46	0	0	0	0	GGGGTGATTGCTTCTGACCT	TTTGGTGTCGCATACACGGA
C318686443	TP639491	TGCAGGGACGCTTTGGAAGCTAAACTTGGTGCATCTATGAAGGGGCCTTTCTCAGGTCCTGATG	17	101.76	6St	C17-72	0	1	0	0	AGTAACTACGAATGAATGGCAGC	ACTGTTCACAGTTCTAGGCACC
C319152125	TP790229	TGCAGTCCCTCCCCTCGGTAAGGCGCCCGCCCTCCTCGGTTTCCCCTACCGATTCACGGGTTTT	17	105.31	6St	C17-88	0	1	0	0	CTCGGTTTCCCCTACCGATT	AACCCCACATCAAAACCCGA
C315757107	TP230173	TGCAGCAGACGACTCGAACAAAACTAAACTGAACCCGCGGGGCGATTGCTTCCGATCTCCTTAA	17	107.18	6St	C17-100	0	0	0	0	GGGGTGATTGCTTCTGACCT	TTTGGTGTCGCATACACGGA
C310550214	TP478323	TGCAGCTGCAAGACAAGGCATCGTCGGCCGCTCAATGCGTACCGCCACGACCAAATCCCAAATC	17	107.77	6St	C17-102	0	0	1	0	CATCTGCTACCTCGTGCCC	CGGTACGCACTGAGCGG
C319096576	TP185146	TGCAGCAACAAACCCAACAAGCTTTATTCATACTACAGAGAACCGCATCTCAGCTTCACTAACA	17	110.5	6St	C17-135	0	0	1	0	AACAGGTAACTGCAATGCTGC	TAGTGAAGCTGAGATGCGGT
C314769656	TP106851	TGCAGAGGAACTGATTCTCATGAGACAGATTGGGACAAGTTTGACATTTTTGTTCGGGAAAATG	17	120.25	6St	C17-150	0	0	1	0	TCATCCAGGACATTTTCCCGA	AGTTGTGATCAGTGTGTTCTGA
C318543371	TP757610	TGCAGTAGACGCTAACCTTGCCAATCCAGTTTTCGCTGTGAGGTCAGCCCACTAGCAACAGCAT	18	19.14	6J	C18-07	0	0	0	0	AGGATGTGATTGGCGTCCTC	GGGTGCCTTTGAAAGTTCGC
C320040504	TP522671	TGCAGGAAAGCTTTAGGCGAGACGGATGCTAGTCTCGCTATAAGCGAGACATAGCATTCGCGAT	18	47.83	6J	C18-28	0	0	1	0	GAGCAGCTTCCATCTCGTGT	GCTAGCCAACCAATAGGCCA
C317351651	TP45810	TGCAGAATCATCATCTTGGAAGCCGTATGCCAGGCTTACTTGATTCACTACCGTCTTCATATAA	18	53.9	6J	C18-33	0	0	0	0	TGTGGACTTACAGCGATGGG	CTTGTGGCTGGTTACCTTCCT
C317049380	TP668652	TGCAGGGGGCCGAATCGCAAAACGGCCAGGCCTTCCCTCTCTCTTCCCTCCTCCCTCCGCCTCA	18	87.01	6J	C18-47	0	0	0	1	CTCCTCGATGAATCCGGACG	CATTTGTCTGACGGTGTCGC
C320239075	HapTP481084	TGCAGTTAACATTCATCATAACAACTGGATCCCGAGGTCTGGATGCATGCGGCCACTGGGCCAA	18	113.21	6J	C18-68	0	0	0	0	CTAGCGAGCGATCACACCAA	GCGTCACTCGAGACCGGAT
C319977948	HapTP286652	TGCAGCTTCGCGGGCAAGGAACTCTGCGATGCTGATCCTCTCGAGGGAGCCACGCACCTCGCCA	18	115.06	6J	C18-126	0	0	1	0	TTCACGTCGAACTCACAGGT	GACGACACACATGGTCAAGC
C319033895	TP584627	TGCAGGCAGCCAACAGCATCTCCGATTGTACTCCTCGATGAATCCGAGATCGGAAGAGCGGTTC	18	115.06	6J	C18-128	0	0	0	0	CTCCTCGATGAATCCGGACG	CATTTGTCTGACGGTGTCGC
C317652593	TP620433	TGCAGGCGTGGGGGATGGACGCGTCCCGTCAGAAGCTGGAGCGCCACCTCTCTGTCATCCAGTG	19	2.68	7Js	C19-02	0	0	0	0	TTGGTTCTTTCGCACACCAC	CTCGACCACCAGCATGTCG
C319936527	TP261864	TGCAGCAGTCGTAGAATTATGAGTTTCCGCATATTTGCTGTTCTGAGGAGCATGTTGTTCTCGC	19	4.12	7Js	C19-03	0	0	0	0	TTAGACGTGTCTACCTCGGC	CGGTGAAAAACAGGAACTCT
C320190270	TP268017	TGCAGCATCACAGCCTGCCCTTATAGCAGTGTCATGTGGGCTTTCTGGTCTCAGATCTCGGCAA	19	4.86	7Js	C19-04	0	0	0	0	GCTTCTGGTCAAAGCTCCA	AGCCCACATGACACTGCTAT
C319165016	TP283614	TGCAGCCAAATGCGCCCTCTAGCGGCCGTTCCCCTCCCCTTCCTTCTACCTCTCTCTCACGGGC	19	6.67	7Js	C19-05	0	0	0	0	GAAGGCTGGAAAGAGGAGAG	TCCACAGGAAAAATCTGAGC
C315193404	TP345254	TGCAGCCTATGTCCGATGACCTCCTCCTGGCCCACCACATGGCATCCTCTCCTCCCACTATGTC	19	8.95	7Js	C19-08	0	0	0	0	CTTAGTCTGCAGCCTCTGTCC	AGAGCATCGTCAATAGCCCAG
C315773790	TP568217	TGCAGGATCATGCTTGACCTCAAACATCCATTTCAAGCCAATTCACTACTGGAATTTCCGTGTA	19	12.16	7Js	C19-09	1	1	0	0	GCAGGATCATGCTTGACCTTAAA	TTGCCGAGTCCCGTGTTTAG
C318853974	TP857999	TGCAGTTAACCCAGGTTCAGGCCGCATGGTGCATAAAACCGTATTCCTGCTTGTTTGGTGTCTT	19	12.73	7Js	C19-10	1	0	0	0	TGTCTTTGGTGGATGAAGGT	TAGGCTGCCATCAGAGAGAC
C319696304	TP393244	TGCAGCGCTAAATAGGTACGCCAAAAACAAATGCCTCGTTGGCGCACAGGGCCTCGGTTTGATG	19	13.33	7Js	C19-11	0	0	1	0	CCGGTGCATACAAATTTAGG	AGAGGAATCCCGTACGTGTC
C317296386	TP556441	TGCAGGAGCTGTGTTTTAATCCAAATACCCGAAAACCAGTTTTTTGGGCACTAATCCTATTTTG	19	13.76	7Js	C19-12	1	1	0	0	GGAGATACATCATCTGCAGGAGC	AAGAGCATCTCCAACAGGACG
C319264350	HapTP429740	TGCAGTAGGGCGTTCGCCTGACCATACCACCACTTCTGCTTCCACCATGACTACTACATGCATT	19	13.8	7Js	C19-13	0	0	0	0	GACCATACCACCACTTCTGC	AGGTCCCTAATATATGGCCG
C320478934	TP689618	TGCAGGTACATGCTAACGCCCATGCTCAGGAGCAAAGTTGCCCCCATGCTCTACCTCGTGCGCC	19	16.08	7Js	C19-15	0	0	0	0	ATACCTGCAGCACCCTTTC	CTACGGTCACGTGTTCTCCT
C320358390	TP11410	TGCAGAAAGCTCTCACTAGGCCTCGGCCTCAGCATATTCCTCCGCAGATGGCATGGGGCTTCCT	19	44.16	7Js	C19-22	0	0	0	0	AAACATAGCCTAAGACGGGC	GGTCATTGGGTGCAGAATAG
C319438617	TP423629	TGCAGCGTCGACATCATCATATTAGCAACCCAGGGCGGGCCCTCGTCGAAGGAGCCCAGGCTAG	19	44.16	7Js	C19-23	0	0	0	1	AACATGATGCTGCCATCC	CTCGGAACATTATCGGACAC
C320328652	TP826972	TGCAGTGCCCACGCCAGCGTGGTCTTGCCGAGGCCGCCGAATCCGACGATGGCCAGGACTTTCA	19	44.16	7Js	C19-25	0	0	0	0	ATGACCAACCGCACATTACT	CACACCTGGACAAAAAGAGG
C313787741	TP510771	TGCAGCTTGACTGAAGGTTTGTAGAGTCGCTCGAGGAAGACGTTGGTGGGCACCGAGATCGGAA	19	44.16	7Js	C19-28	0	0	0	0	TCGCTCGAGGAAGACGTTG	GTTTCACCACGTCAAGCGAT
C316397751	TP318156	TGCAGCCCGACCAACGCGTGGAGTTCCCCATATATCGGGGAGGCAGCGAACTCCCCGATGGGCC	19	47.51	7Js	C19-30	0	0	0	0	TCCATTTCCCGTATGCCTGT	CCGATATATGGGGAACTCCACG
C319554083	TP851445	TGCAGTGTCGTCAAGGATGACATATTTGTCTGGAGTGGCAGCCGAGCGGCCGATCTAGATGGTA	19	49.75	7Js	C19-31	0	0	1	0	ATGGGGCACTTTTCTCTAGC	AGCAAACTCCATGTCTCTCG
C318309983	TP545504	TGCAGGACTGGCCACCTCCGCCGCGACTGCCTCCGCCACTGGCGAAAACGGTGGATGCACCGCC	19	66.4	7Js	C19-34	0	0	0	0	CAAACGAGTTGCTGGAAATG	CAACGCTTTGACGGTGTTA
C314928793	TP570500	TGCAGGATGAAGCAAACACTGGAGAAGGAGCGATCCTTTACCATGCATGCACGTACACGTACAT	19	67.91	7Js	C19-35	0	0	1	1	AACTGCCGGGCAATCAATTACT	TCGCCTGCAGGATGAAGCAA
C320403609	TP322537	TGCAGCCCTCCACGAGCCAACCCACACCTGCTCTGGCTAGCCACCGCTGGGTCCTCAAGCCCAC	19	72.79	7Js	C19-39	0	0	0	0	GAATCTGCGGTGTGCTATTT	TCGGTCGACAACATAGTGTG
C319541202	TP480666	TGCAGCTGCCACTGCCGCACATCATGTGACCATGGCCAGTCTTCCGATTGGTCAGCGTGCACCC	19	79.36	7Js	C19-45	0	0	0	0	GCTGACCAATCGGAAGACT	AAAAAGACCTCCGTTCCAGT
C320058181	TP76654	TGCAGACGGTGGAGCCGTGGAATGTGGCGCTGTAGCAACAACTTGGGTGATGGCATCAGGCTGA	19	84.34	7Js	C19-48	0	0	0	0	GGTCAAATACATGAGGCAGG	GTGGCGCTGTAGCAATAACT
C312463438	TP276334	TGCAGCATGCTTTTATTCCCTCGTTGAAGCTCAACCGATCAAATTCTTACAGTACACAAAACAC	19	84.34	7Js	C19-49	0	0	0	1	CGAGCTAGGTCGTCTCGTTT	GCATGCTTTTATTCCTCCCTTGA
C320370276	TP777960	TGCAGTCAAGGGCAAGCCTGGTGCTCTCAACGTACTCGAGGTCCATGTGCAGGGAGATCATGGT	19	84.69	7Js	C19-51	0	0	0	1	GGCCGACTATTGTCATCTTG	CGGCAATGTACTTATCCACC
C318953631	TP68153	TGCAGACCTACAGTACATCGACTGAGCTCAAAAGTCAAGACGGACCCAGAACCATCATTGATGG	19	93.07	7Js	C19-53	0	0	1	0	GCCCGTCTTGACTTTTGAGC	TTGGAGAAAGTTCCCCGCAC
C313739741	TP166601	TGCAGATTACAACACAGGTGTCCAACCGATCAAGAGACTGAAGATCGATCATCAATCCAAGATC	19	93.86	7Js	C19-54	0	1	1	0	ACGCAAGTTTCAGATAAACAAGACT	TCTCTTGATCGGTTGGACACC
C319524954	TP207721	TGCAGCACAGCGCGCAACGCGCGCACATTCCTTATAATTTTGTTTCCATGGGGTTTAAAACTTT	19	98.11	7Js	C19-55	0	0	0	0	CTGCAGCGTTCACGTACTC	GCACAGGAAGTAGCGAGTG
C317660597	TP577086	TGCAGGCAAACCATTGTTTCTAAAAGAGTGAAGGATTAAAAAAGCGGGCTGCATGCATCTCCTC	19	99.12	7Js	C19-57	0	0	0	0	TGCATGCAGCTCGCTTTTTAAT	ACCCTACTGCTAGAGAGCCTG
C319477261	TP112442	TGCAGAGGCGACCTCATACGCAGACGGTGGAAACTGAACGAAGCTTCATTTCACGTTCGATACA	19	100.58	7Js	C19-61	0	0	0	0	CGTGTATCGAACGTGAAATG	CAGTTGGAAATCCAGGAATG
C314450560	TP475163	TGCAGCTGACCGACATCAGAACAAGTCAACGTTGATACAAGTTGCTAGTGGAGTGGTACTGTAG	19	102.39	7Js	C19-64	0	0	0	0	CTGCCGGCATATACACACTCT	TGATATAGTCTCGCTGGCTGC
C320044552	TP93104	TGCAGAGATACAGTGGAGTTTTTGGTAGATAAAGTAACTATTTTGAGTGGTGCCCAAATCCAGC	19	102.43	7Js	C19-66	0	0	1	1	AACTGAAATGCTGACCCAAG	AGGCGATGTCAGCAAATAAG
C319197115	TP833145	TGCAGTGCTGAAGTCAGGTTATGGAATGGGTGCAGGATATATGGTCCGTCCTAGTGTCATCGAT	19	102.72	7Js	C19-67	0	0	1	1	ATTGGAAGAGCATGAAGCAG	GCCATCCAAGCAGAGATAAA
C318529935	TP530148	TGCAGGAAGCGGGATGCGCATGCGGTGGAGCGTTTCATGCCACCAATCCTCGCCGCCTGCCGTG	19	102.74	7Js	C19-68	0	0	0	1	CTCTTGTCGTCGAGGGTCT	GTAGAGGTACTTAGCGGCGA
C320252830	TP412769	TGCAGCGGGATGGGGACGAGCAGGCTGACTAGGGACGAGGATTTGGACGACGACGACCGCTAAG	19	103.3	7Js	C19-69	0	0	0	0	ATGAATGCGATGCCTACTTC	TGACTAGGGACGAGGATTTG
C320471848	HapTP227285	TGCAGCGGCCCCTGCTGCGATTTCCTTTGCCAGAACTCGTGCACGGGATGTCTCTAAAGTCTTG	19	103.33	7Js	C19-71	0	0	0	1	CCTGGTGGTGAAGATGAGTC	TCTATAAACCACGGCCTCAC
C320168338	TP33865	TGCAGAAGCATCCATGGAGATTCAGTTATAAAGTAACTACTCAATTTCAGAACGGTACAGAGTA	19	103.33	7Js	C19-72	0	0	1	0	GGCTTGTAGGCACATGAAAC	GTCGTCTCCAAGCTACTCCA
C317876211	TP866242	TGCAGTTCAGCCTGACTGGAACCCGCCCTACCCTGGAGGTCAACTCCCCTGTCGCAGGTCGGCA	19	103.36	7Js	C19-77	0	0	0	1	CTCTGCAGTTCAGCCTGATT	CTACGGCCGGAATACCAC
C318791826	TP832138	TGCAGTGCTAGTGTACACCTGAACAGAACTGCTCCCGTGGGTGGGCGTACGGCTCTGCTAGACC	19	103.36	7Js	C19-80	0	0	0	1	TGCCTTCACGTTTTAGGCTT	CGGTCTAGCAGAGCCGTA
C319415644	TP169111	TGCAGATTCCACTGTTTTGCTTTCCCTTTCGATCGTCACATTGTATACTCATACGACAACTGAT	19	103.36	7Js	C19-81	0	0	1	0	TGCTACCTTGGTTGTTCTCC	AGCAAAACAGTGGAATCTGC
C319763137	TP26046	TGCAGAACTCGTGGCTTTGATGTCTTGCTCTCTCTTCAACCTTCGGTTTTGTTTCGGACTGCCG	19	103.36	7Js	C19-82	0	0	1	1	TGTGGCGTAGATATGGTGAA	ATTCGTGGCTTTGAGGTCTT
C319273285	TP574773	TGCAGGATTCTTGGGGGGAACCATCCCTCGAAATCATTAGAGGAAAGTTGGAGAACGCTCAAGG	19	103.36	7Js	C19-83	0	0	1	1	TTTGCTCACTCTCTGGTTCC	GAAAGTTGGAGAACGCTCAA
C316796029	TP899994	TGCAGTTTTACCGCTAACAGCTTAGATAATGCCAACAGTTTTGGCAAGTCAGGCATTAGAGCAA	19	103.36	7Js	C19-86	0	0	0	1	TCGGCTGTGTTTCACTAAGGA	TGCCTGACTTGCCAAAACTG
C320049194	TP79731	TGCAGACTCAGTTCGGAGGGAATAGCATGGACAAAGACATGCCTCCACATCCCACACTTTTCCG	19	103.64	7Js	C19-92	1	1	0	1	AGCAGCGAAATCAGCTCTT	ATGTGGAGGCATGTCTTTGT
C320241433	TP661957	TGCAGGGGAGAAGTTGGTAGCCGAGAGTGAGCGAGGCGCCACGAGAAGGCGAGAGGGCGGGCCA	19	103.64	7Js	C19-93	1	1	0	1	GACGTTGGGCCTAGATCTTT	ATCTTCCCTCGTCTCGTCTT
C320387331	TP375681	TGCAGCGCAACCATGCCGCCGAGCCACGTGGACACATCGCCGAAGAGCTGGTTGGCGGACACAG	19	103.66	7Js	C19-95	0	0	0	1	GTTGACCTCAGCAACAACG	ATGGCGTGGTACGGTAGATA
C318209448	TP266366	TGCAGCATAGCCTGCTACTGCTAAATCTTGCTTTGTCCCGAGATCGGAAGAGCGGTTCAGCAGG	19	104.47	7Js	C19-98	0	0	0	1	ACTGAGCGGAGTCTGGAGTA	ATGGAAAGGCATCAACCGGG
C320344074	TP463204	TGCAGCTCGAGGCGCAGCTCGGCCTGATGAACCAAAGCGCAAGCGATGATAACCCCTCGGGGAA	19	104.78	7Js	C19-99	0	0	1	0	GGAGTATTTGGGAACGGAAT	AAGTGCAAGCGATGATAACC
C320167566	TP36696	TGCAGAAGCTTGTGAAGCCATGGCTGTGATCGATAGCGACAATTGTAATTTGGAATTCTTATCC	19	105.13	7Js	C19-101	0	0	0	0	TATAGCGGTCTTCCCCTCTT	CATGCTCGTTGTTGTCAGAG
C314845766	TP839798	TGCAGTGGCCGCGCTTGTGTCGTGGCTCAATGCGCTGGCCATGGCGGCTGGCTGGGCTGTGCGA	19	105.13	7Js	C19-102	0	0	1	0	GCATTGAGCCACGACACAAG	TGCGTGCTCTAGCTTAATCTGT
C319227616	HapTP72553	TGCAGATAGTTGATCGCACTGCATAGTTTGTTCTTAGAAAAACATGATCTGAAATCACAATAAG	19	105.26	7Js	C19-103	0	0	0	0	GGATGAAGCATCTCCACAAC	ATCAGGAAGCTCAGCATCAG
C317651753	TP14545	TGCAGAAATGAGCATGAAGAAGCATTAGAACCAGTATCTGGAACTGCTACTTCAGTCTGCACCG	19	105.78	7Js	C19-104	0	0	0	1	AGCATGAAGAAGCATTAGAACCA	TCAGAGTCTGGTCCTCACATT
C316814757	TP507564	TGCAGCTTCGGTGGCGGGTCACACACATGAGAAGTGGCCTGGCAGAGCCATCCATGGCAGCCAG	19	105.9	7Js	C19-105	0	0	0	0	TTCTCATGTGTGTGACCCGC	TTGGTAGAACGGCCACAAGA
C314622876	TP445295	TGCAGCTATGCACTGAGCGTTAGTCTTTCTTAGCTTATTGAATCGTGTACCGAGATCGGAAGAG	19	113.68	7Js	C19-108	0	0	1	0	TGTGTGCATGATGATGGCTTTC	TCCACTTTTCCGGTACACGATT
C317290362	TP4859	TGCAGAAAATACTCCACTAGCCCTGAAGACTGAACTGAAGTAGTGCTGAACTTGCCACTGTAGG	19	114.59	7Js	C19-109	0	0	0	0	AGTAGTGCTGAACTTGCCACT	GCAAACGTCTTCGGCGTATC
C319958299	TP79439	TGCAGACTCAAACAGAAATTATTTAGCTAGAACCTTGATGTGAAATTATACCTTGTTTTGTCGC	19	121.15	7Js	C19-110	0	0	0	1	CCATCTGGATAACATGCACA	TGATTACCAGTGGACTTCCC
C319987196	TP363144	TGCAGCGACACACGCGTGAGGGCAAAATCGGCATTTAAGCCGAGATCGGAAGAGCGGTTCAGCA	19	123.66	7Js	C19-111	0	0	0	0	GTGGGTCCAAGGGGTTACT	TGAAAGAAATCGGAGTCCAC
C317825985	TP441806	TGCAGCTAGCTTTGCTCGTCGCCCGAGTGCCTGTCTCCCTCTCTCTGTGAATACCACATATGCA	19	125.37	7Js	C19-113	0	0	0	0	TAGTCAATCCGGTGATGGAT	GTCTGCAGCTAGCTTTGCTC
C312492382	TP58210	TGCAGACAGACAGATACAGGAACCACCACCACGTTAACTCTGTAGTGTACATGATCGATGCACG	19	125.91	7Js	C19-114	0	0	0	1	GCTCAACATATGGATGTGCCA	CTTCTCCTGCAGACAGACAGA
C309798938	TP837800	TGCAGTGGATGGGGAACCTTGACGGTTCTGTAGCATTCCAAGGTGATGGGTCAATAGTTGGTGG	19	151.85	7Js	C19-121	0	0	0	0	TCCTCCCATTTGAAACTACCTGG	GCATTCCAAGGTGATGGGTC
C313781334	TP854268	TGCAGTGTGTCTGCCGATCGACCAATGAACAGTAATGGATTTTCAATTGTTAGGGCATCGTCAA	19	152.91	7Js	C19-122	0	0	1	1	ATAGCACGGTCCAGACGGAT	GTGTCTGCCGATCGACCAAT
C317703494	HapTP1058	TGCAGAAAAATCACTACAATACGTACCCGCGTAGAGGCTGCATTAGGAACTCCATTCTCGCCGC	19	176.9	7Js	C19-126	0	0	0	0	TGCCCAACTCAGAAGCGAAT	TCCTAATGCAGCCTCTACGC
C317811977	TP579807	TGCAGGCAATGAAGATCGGAGCTCAGCTCCTCGTGACAAAAACCAGGAGCCGAGATCGGAAGAG	19	177.25	7Js	C19-127	0	0	0	0	AGCTCAGCTCCTAGTGACGA	CACGAAACCGGATCAGCTA
C319835075	TP43791	TGCAGAATACCATTTTTGTGATCGGTTACCAGTGACGGGCCCGTCCTTGTGGATGTGGATGATG	19	183.77	7Js	C19-128	0	0	0	0	TCATCATCGACATCCACAAG	ACATGATCACGGGTACGTTT
C319945137	TP903631	TGCAGTTTTTGATGTGGGCAGCCTCAGAGCTGCACGAGCTAACGACGAGCGTGATCCGAGATCG	19	193.22	7Js	C19-131	0	0	0	0	CTGCTGCAGTTTTTGATGTG	GTACCCGTTCGGCTTCTC
C320485286	HapTP505989	TGCAGTTTTGCAAGCGTTAGTAGTGCTCACCATGAAAAGGAAAAGAGAGTGAGGAATTAATACA	19	197.08	7Js	C19-136	0	0	0	0	GCTCACCATGAGAAGGAAAA	GGATGAATGTTAATGGCGAG
C320150790	TP719574	TGCAGGTGGCAGAACTCCGTCTTGTCCATGGCGCCTCCATGCGCTCCGTCATGACGAGCTCCGA	19	201.68	7Js	C19-138	0	1	0	0	CCTAGAAGTTCACGGCCTC	GGCACTTCTGTAGCTTGCAT
C317252914	TP876372	TGCAGTTCTTGGTCGGTAGCCACCATATGACTTGCCATGGGAGGACGGCAGAGATTACCGAGAT	19	203.83	7Js	C19-139	0	0	1	0	AAGAACACCTCAGCTCGTCG	GTCCTCCCATGGCAAGTCATA
C315423283	TP392842	TGCAGCGCGTGGGTATTTGGCCAGGCCCAGCAATAGGACTTGAGCGCGCGGGTCTCATCAAAGA	20	36.48	7J	C20-03	0	0	0	0	GCCGTCCCTATAACGCATCT	GAGGGGGTGGTTTTGTTCCT
C317130424	TP86943	TGCAGAGAAGGGAAAACATACTCAATCGGTGAAGCCAGGAAAAGCCTACGACTACGAGTACAGG	20	39.64	7J	C20-05	0	0	0	0	CTCCTTCCGATGATGGGTCG	CTCAATCGGTGAAGCCAGGA
C319385857	TP444821	TGCAGCTATCGTCGCCCTTGCAGGCGTCGGTGGTGTAGTTGGTCAGGAGTCTCCGAGATCGGAA	20	39.89	7J	C20-06	0	0	0	0	CTCTGTTGAAGCCGATGC	CGGAGACTCCTGACCAACTA
C320036244	TP430028	TGCAGCGTTAGGTGCGTCAACTCCTGCAACCAGGAAGCCAAGGAATGCCTGGACCATTGCGGTT	20	43.68	7J	C20-11	0	0	1	0	GACAGGGATGTCAAGGATTG	CGACAGTGTGACAGCAGAAC
C320360658	TP211015	TGCAGCACCACCTTTGGTCCACCATGCGCCGACTCGGATTCATCGCAGTGGAGGGAGCGGCCGA	20	44.15	7J	C20-12	0	0	1	0	CTTCCGTATCAGCTCTCCAA	AGTCTAGCTCGTGGATGTGG
C318010351	TP283040	TGCAGCCAAAGACTAGACTTCACGATAGCCCAGCACTTCCAAAACTTCTCGGTCTCAGATACCC	20	45.04	7J	C20-15	0	0	0	1	TGGTGACTATGGTGCTGTTG	TATCCGAACATCGGAGAGGT
C318943843	TP546359	TGCAGGAGAAAGAGGACATATTACACTGCTCGTGTCAGCATGAGATATTGGGGCAGAAGATATT	20	45.04	7J	C20-16	0	1	0	0	TCCTGCAGCCAGATCGGTAT	ACATAACCGGCCTGGGACTA
C318313011	TP7224	TGCAGAAACAGGGCAGGAGTGGGAACCCATCTCTGGCATAGTCAAGCACTCGGGCAGAGTTGAC	20	45.4	7J	C20-17	0	0	1	0	TGACTATGCCAGAGATGGGT	ACGGTCCTCACTAGCACTTG
C320282530	TP91049	TGCAGAGAGCACCAAAGCGGCCTTTGAGAGCGGTGATGGGTCACCTACTAAGGGTAGGGGAAGT	20	49.01	7J	C20-18	0	0	0	0	AGACGGTTTCAGGCCTATCT	GAGTGGATCCAACCATACCA
C320032908	TP855565	TGCAGTGTTCTCTTCTTCAGAGTTCTTCAGGTTCAGGGATTCAGGGTCCTGACAGATAGCACCT	20	52.26	7J	C20-20	0	0	0	0	GTTCAGGGATTCAGGGTCTT	CGCATCCTAGTGTTTTTGCT
C319511690	TP609018	TGCAGGCGCATACATAGCGTTTTTGCATGGATCCGTCCGTGACTCTGCAAGTTCGAAGTCCCTG	20	53.5	7J	C20-21	0	0	0	0	ACTCTGCAAGTTCGAAGTCC	TTACATCCAGCTATCTCGCC
C318632955	TP604640	TGCAGGCCTTGTAGCCGCCACGGTTGAATAGTTTGTGCCATACCACATGTCGGCTGTCCCCGCA	20	53.61	7J	C20-22	0	0	0	0	TTGCCTACAATAGGCGAAAC	CCACTCCGGGACCAAGTT
C311361890	TP305509	TGCAGCCATTGGCACAAAGACCTCTTCTTGAAAGGCTTCTTCCTTCCATCTAGTGATTAAAGAA	20	59.92	7J	C20-24	0	0	0	0	AGCCATTGGCACAAAGACCT	TCATTGCCAGTATGCGTTGG
C320489632	TP30600	TGCAGAAGAGCACTATTTTCCCCATCAAGTGCGAGGCTGTTGATCTGCCGAGATCGGAAGAGCG	20	60.76	7J	C20-25	0	0	0	0	AGCACGAGTCACCATAGAGG	GCTATGATCAAGAAAGCGGA
C319904970	TP177365	TGCAGATTTTTCAATAATTTTCTAACGGAAAAAAAGAAGCACGATGCGTGTAGGTGCGTGGTCT	20	62.62	7J	C20-26	0	0	0	0	CAAGAATCAACAGTGCATCG	GATACCATGCACCTACACGC
C315817369	TP733875	TGCAGGTTGCCTATCTTCCACAATGTCGTGCTATAGGTGGCGCCGAGATCGGAAGAGCGGTTCA	20	84.15	7J	C20-31	0	0	0	0	GGCTGCAGGTTGCCTATCTT	AACACCCCACTGGACGATTC
C316386933	HapTP156430	TGCAGCATTGGACGAGTCCAATGGGTAGTACTCGCACGAAGAGCTCATTGGGATCCCACGGGGC	20	91.86	7J	C20-33	0	0	1	0	TCCCAATGAGGTCTTCGTGC	TGCGTCCACCATAAACCCAA
C318808500	TP366428	TGCAGCGACGGCGTCAGGAAATCTGGCCACCACCAGGAAACAACCCACCCCGAGATCGGAAGAG	20	93.45	7J	C20-34	0	0	1	1	AAGTTGCTTATGGCTGCAAG	TGCCAATCCTAAAAGGACAG
C319184264	TP355534	TGCAGCCTGGGGCGTCTGGCGGGGGCATGGAACTGGAGGTGGAGCAGCTCTCCGAGATCGGAAG	20	96.17	7J	C20-36	0	0	0	1	TGATCTCGATCTCATTCCCT	CATTTCCTCTTCCCCTGTTT
C315901781	HapTP251478	TGCAGCTCAAAGGGAAAAACAGTGTAGTGTAAGTCGGCGTCGCTGCTGATGGACCGAGATCGGA	20	108.18	7J	C20-37	0	0	0	0	TCTTTTCTCTACGAGCGACG	CGACGCCGACTTACACTACA
C320098279	TP372801	TGCAGCGATAGCTGCACCCATGATTGGCTACGATAGTCTAAAATCTGCTATTGGAAGCAAGCAA	20	109.93	7J	C20-38	0	0	0	0	TATCGTAGCCAATCATGGGT	CCCTCCGGGTTAATTTAAGA
C316071065	TP446142	TGCAGCTATTCATGAAGCAATTTGATGAACATTGAGTGCGTGTTTAGCGTAGCTCGCTCAAACT	20	109.93	7J	C20-39	0	0	0	0	CATCGAGTGCGTGTTTAGCG	AGTTGTCAAACCGGAAGTTGA
C316823859	TP77302	TGCAGACGTCGTCCACCGCGTGCTGGGTGCGGAGCGACGAGGCGTGGCGCTCGGCGGGACCAGA	20	117.99	7J	C20-41	0	0	0	0	CCGGGGACTCTCTGGTCC	GTACGCCGTCGAGACACTG
C320473652	TP642377	TGCAGGGAGCGCGTGACCATGTCGCGCCCCTGCACGCCATGGATGGCAGCGGCCGTGCTGTGCC	20	121.6	7J	C20-42	0	0	0	1	GATATTCGAGCTCACTGTGGA	GCACCCAAAATTAGCAAGTG
C320135417	TP97244	TGCAGAGCAGAAACAGGATGGGACCTCAGCGGCACAGCACAATAAGCATGGAGCATCATTGAGA	20	135.28	7J	C20-48	0	0	0	0	CTGCAGAGCAGAAACAGGAT	CCCTTATGCCCTTATGGACT
C319218614	TP52703	TGCAGAATTTCTATCGTACGTATAATCTCCTTGCAAAAAAATAGTTTTCGAACAATACATACGC	20	136.01	7J	C20-49	0	0	0	0	TCCATGGAATGAGGTCACAC	TAAATAGCTAGCTGTGGCCG
C315169552	TP220954	TGCAGCACGCTCGTCGGCGCCTCGATGACGGAGTTCTTCCATAGCTCCTCCCCGAGATCGGAAG	20	143.4	7J	C20-51	0	0	0	0	CTTCCTTGTCCTTCTTCTCCTGG	GGAGCTATGGAAGAACTCCGTC
C318411088	TP16568	TGCAGAAATTCACACCAATAATCCACAAACATGACCAAAATCTAACTAACGAGAGCAGCACCGT	20	148	7J	C20-55	0	0	0	0	CTGCAGATTGTTGGCTCTTT	GCGTTGGAGTTGCTCTAAAT
C319879527	TP52027	TGCAGAATTGCGGCCAGGTCGGAAGAGGTTAGTGGTGGTTTACTGTTTTTAAAACTTTTGACAT	20	152.23	7J	C20-61	0	0	0	1	GGTCGGAAGAGGATAGTGGT	TCCCCAAAAGTACAAGCTCA
C317455102	TP155182	TGCAGATGCAACCAGCAAATGTGAAGCTTAGTTGCATTGCATCATTATTCCGTTATATGCACTC	20	153.17	7J	C20-65	0	0	0	0	TGGAGAGGGCACCTAACTCA	GCAATGCAACTAAGCTCCACA
C319561463	TP190560	TGCAGCAACGGGCTTTCCTCCACAATATCCAAGGTCTTGTCTCAAACATTCAACAAGTGCATCT	20	153.76	7J	C20-66	0	0	0	0	TCATCGCCTCAAAGATTCTC	GGTTTTGAGATAGCTAACCGC
C316209837	TP640818	TGCAGGGACTTGAGCAGGCCCAGACGACGCAGGAGCACGCGCTCGGCTTTCATCTCTGAGTCCA	20	155.55	7J	C20-70	0	0	0	0	ACTCAGAGATGAAAGCCGAGC	GCTCGAACAGGGCAGCATA
C320466634	TP794356	TGCAGTCCTTAGGCCACATGACGAGACCAATCTCTCTAAGGACGTCCTCCTTACTGAACATGCC	20	164.84	7J	C20-73	0	1	0	1	GGCCCTTGCGACTCTAAG	TCCTTACTGAACATGCCGAT
C314900672	TP237657	TGCAGCAGCAGCAGCACCCTGCACTACTGACAGCGCATGCATGAATGCATCTACTGTAGTGACC	20	178.27	7J	C20-76	1	0	0	0	CAGCACCCTGCACTACTGA	ACAAACACAATGTGGCAGTACG
C314462334	TP556435	TGCAGGAGCTGTGTATGCTTCTCTACATCGACTCCGAGGAGCAGCTCGAGCAGGAGATCGCCAC	20	178.27	7J	C20-77	0	0	1	0	CAGCAGGGATGACGGATTTG	CGTCTGCTTCATCTTCGTCG
C319995724	TP202967	TGCAGCAATTAATATGAGCAGTAGTAGCAGTAGCTAGCAGAAGCAGCAACGGAGACTGCCGACA	20	215.1	7J	C20-84	0	0	0	0	CGGAGTGCTAGATTGACTGC	CCAGGTGGAGTACTCGTGTT
C320249876	TP763623	TGCAGTAGGGTGGACTTTTTCTGTGCTGGTTCAATGTTTTCCGTACCCACGTATGAATACGATG	20	224.17	7J	C20-85	0	0	0	0	CAACAGAGAAGGCGATGTTT	GTGCTGGTTCAATGTTTTCC
C319734385	TP244805	TGCAGCAGCGACGTGGAAGCTATAATTGCGGGCCCTGAAACTCTCAGTGCTGGGTTAATCAAAC	20	234.49	7J	C20-88	0	0	0	0	ACTGAAGTGTTGTTCCAGCC	ACGTGGAAGCTATAATTGCG
C314898480	TP207029	TGCAGCACACTGGTTGCATCTGCCATCGTCTCAGCTTGACCCCCAATGCATGCAGCGGAAACCT	20	237.48	7J	C20-89	0	1	1	1	TGTCTTGTGCCGTCCAATCA	CATGCAGCGGAAACCTTGAC
C317411375	TP797825	TGCAGTCGCGAAAGCAAAGAAAAAGTATGGCAAGGGAGACAGAACAAGAATGACACCCCCATAT	20	243.7	7J	C20-91	0	0	1	0	GGCGTTATGTCGGTTTGCTG	GCAGTCGCGAAAGCAAAGAA
C319918009	TP13179	TGCAGAAATACTCCGTGAGTCCTGTCCGTGTCCTCCGATTCACCACCGCCAATGTTAGCAACCG	20	247.72	7J	C20-97	0	0	0	0	AACGTGATCTCTGATACGCC	ACGGAGTATTTCTGCAGTGG
C309210516	TP311773	TGCAGCCCCAACACGGTTCACAGATTAAGCTCACGAAACTCTAAGAATTAGCAACCGTTATTAT	20	250.29	7J	C20-98	0	0	0	0	TCACGAAACTCTAAGAATTAGCAAC	ATGGATTGTACACGCAGGCT
C314698137	TP756207	TGCAGTACTTCTCATGGGACAAGCTGCGTGCGCTCTCGCTGCCTGCCGAGATCGGAAGAGCGGT	20	251.4	7J	C20-99	0	1	0	0	ACGCTGATCTGCGGAAGC	CAGTCACCGCTAAGACAGGT
C319934305	HapTP2924	TGCAGAAAATCGAATTGTTGCAGAATGCCTACGTTGACAGAGAGCTGGTTGCACGTACTACCCA	20	262.84	7J	C20-104	0	0	0	0	GAAAATTATGTGGTCACGGC	ATGGACCCTTCCTCAAACTC
C313087410	TP613850	TGCAGGCGGAGACGCCCCGCTCTCTGGGACCATAGGCATCCACGACGGCCGAGATCGGAAGAGC	20	263.22	7J	C20-105	0	0	0	0	AGCAGAACCTGCCGGATTAG	CAGTTCATCGACACGCGGAT
C317173806	TP95539	TGCAGAGCAAACCCACAGAACTCGCACGTCAGCGTACGCATCGGCAAACCCAGCAACATATTAT	20	264.84	7J	C20-108	0	0	0	0	CTGCCTTGTTAGGCTTTGGC	ACATAGGGGGCCTTCTCCTG
C310691809	TP474224	TGCAGCTGAACCCTTGGTGGTACAGGCTACTGCTGATTCTGTCATTGGGAGCGGGACTCAAGCT	20	265.54	7J	C20-109	0	0	0	0	ACGACAGAATCAGCAGTAGCC	CAGGAGGTTATGCGGGATCA
C320266724	TP110855	TGCAGAGGCAACTGCCTAACTCCGCAGCGCCGCGGCATGGAGCACGACCCCCGAGATCGGAAGA	20	272.57	7J	C20-114	0	0	0	0	CAGAGGCAACTGCCTAACTC	ACGCAGCACTACTCCAACTC
C319909136	TP752338	TGCAGTACGAGAACTTATGCTCGTACCACCACACACCGTCTTCTCGTATGTGACGTCTCGAACA	20	274.35	7J	C20-115	0	0	0	0	GGACTAATATTGCGGGTCCT	CGTACCACGCTCTGTCTTCT
C315564458	TP298430	TGCAGCCAGCTTTGAGCTGAGCGCGGCGATGCCATATCACCATTCCTTCGCTCGTGAGCTCAGG	20	278.19	7J	C20-117	0	0	0	0	ATGGTGATATGGCATCGCCG	TGAGGATGGTTTTATAACTCGCCA
C319651739	HapTP20648	TGCAGAAGGATGGTTGATGATTCTCAAGCGTCCAGCGACGGATTCTGGCAACGCGTTGCGATAG	20	279.81	7J	C20-119	1	1	1	1	GTGACTGCAGAAGGATGGTT	GCTCGCCTTCTCTAACACTG
C320336002	TP567913	TGCAGGATCACTGCATCTGACAGCTCCTCGAGCCCTCCCCGAGTCTCCTCGTCGACACCTGTGT	20	280.76	7J	C20-121	0	1	0	0	GAATTGGTTCTATTGTGCCG	GCAACTCCATTTTGGATGAC
C320166232	TP801755	TGCAGTCGTCGGCGTGTCGTCCACGGCTGCCTTGGGTGTGAGCGCACCGAGTGCTAGGCAGGGT	20	289.97	7J	C20-122	0	0	0	0	CCGCTCTGCCGTATATTTTA	CGAGTGCTAGGCAGGGTTAT
C320276614	HapTP177295	TGCAGCCCCTACTCTCAGAGGCGAGTTCATCAGCTGCTTATTCTGCTCCCATGGCGAACTTCCC	20	291.62	7J	C20-124	0	0	1	0	GACCACCATGATATGCCACT	CCTTGTGCTATGAAACCACC
C318603496	TP152038	TGCAGATGAAGCACGTCCATTACCTGCATTACCGAAACTAATGTCACTCCAAATCATACCAATA	21	10	7St	C21-02	0	1	1	1	GCTGCCATGTCTTAAGGGTA	CTTGCATCCTTTGTCCATCT
C319166124	TP838046	TGCAGTGGCAACCTCCACGCCTCTTACAGCTTGCATCGCCCTGCCCTATTTTGCCTATGAAGTG	21	22.44	7St	C21-04	0	0	1	0	CTGGAGTACTTGTCCATGCC	GTCTCAAACACTGGCCTGAT
C318936455	TP165542	TGCAGATGTTGCAGAGGTGAGTCACTGTGGGGCGTCGCCAAAAATGAGACAGACTCAGGACTCC	21	23.97	7St	C21-06	0	0	0	0	AGGTGAGTCACTATGAGGCG	CTCCTTCAGTTGGTTGCTGT
C314914653	TP285006	TGCAGCCAAGAGATAATGGAGATCGTGCAGAGATCGTGGTCGGATGCTGATGACCGAGTAGTCT	21	27.29	7St	C21-09	0	0	1	0	TGGGGGCTGAATACAACTGC	CTGCCGGAGGGTGTTAGAGA
C319876941	TP51235	TGCAGAATTCCACATGGAGCATCTTGCGTGATGAGCGGGCCGACCGTCCGAGATCGGAAGAGCG	21	52.05	7St	C21-18	0	0	0	0	TGTTTCCCCCAGTCAACTAA	AGAATTCCACATGGAGCATC
C314224064	TP320192	TGCAGCCCGCGGGCTGCTATTTTCAAGTCCAGACGAGCCTCCTTTGGCCGAGATCGGAAGAGCG	21	60.44	7St	C21-19	1	0	1	0	CGTGATGGTCTAGCAAGGAGA	GCGGGCTGCTATTTTCAAGT
C311783505	TP278515	TGCAGCATGTGAAGGGCCAGCGGCAGGAAGCAACGACCACTAGAGTAAAAAAAAACGTCTTACA	21	68.17	7St	C21-20	0	0	1	0	ACTCTAGTGGTCGTTGCTTCCT	GCTTGCTCCTTCGGTCCTTC
C319869057	TP248081	TGCAGCAGCGTTGCAGCTATCTCCCTACCCCATAGAGGAGCCGAGATCGGAAGAGCGGTTCAGC	21	82.07	7St	C21-22	0	0	0	0	CCACTGGTCTTTCCTGATTATG	TAATACCGTTCAGGCGAAAG
C318111524	TP277006	TGCAGCATGGCGCAAGCCACCATTAATGGATGTATCGAACACGACTAGCCGTGTAGTCTTAACT	21	84.66	7St	C21-23	0	0	0	0	ACAGGATCTGTCCTGGAAGG	ACCCCCAGTTCCGTTCTT
C314062602	TP91085	TGCAGAGAGCAGAAAGAATGTTCAGCGCAAACAGCTCATATGGCAAGCGCAAAACCCTTCCGCC	21	109.17	7St	C21-24	0	1	0	0	ATGTTCAGCGCAAACAGCTC	CGAGCCACAGGAGGTAAAAGA
C316941259	TP745144	TGCAGTAATATTTTTCCTTACGTCGGCATAGCAAGGCTGACCGACATAATAATGAAGAGAGACA	21	110.7	7St	C21-25	0	0	0	0	CTTACGTCGGCGTAGCAAGG	CCTTGTATTTAACTACGCCGGAA
C320472484	HapTP207229	TGCAGCGACTTCAATGAGGAGTGGTCCTCTAAAGATCTGTGCTGGCATCCTAGCGGGTGTTTCA	21	117.19	7St	C21-28	0	0	0	0	AATACGCGGTCCTATTTTCC	CACTCCTCATTGAAGTCGCT
C320181724	TP351315	TGCAGCCTCTGCTTCGAGTGGAGGCAGAGGGATCTTCTGCTGCTGCTGCCGTAAGGCCGAGATC	21	140.74	7St	C21-30	0	0	0	0	TGCTTCGAGTGGAGACAGA	GATGGCCAGAGATGCTCTTA
C317977715	TP821158	TGCAGTGCAAGATGGACGGTTCCACATGGGATCTGTTGTCTCACTGCCACCGTGTGAAAAAGGT	21	141.78	7St	C21-31	0	0	0	0	ACGAGGAGGAGAATTCTTGG	GTCACGTTGCAGACCTTTTT
C317885023	TP730256	TGCAGGTTCCGACGTGAATGCCACAGTGCAGAGCTTGGCCTTACACAGTAGAGGGATCTAGGCA	21	146.06	7St	C21-33	0	0	0	0	CCAAACATGCTAGAGTGGCT	GTGTACGGGAGCATCAGTG
C320378080	TP534841	TGCAGGAATTTCACACACAGGCGACGACCTGTCGTGCTAGCTACGTTGGTGTCTATCCACGGAA	21	149.24	7St	C21-34	0	0	1	0	CGATCGACCTTTCCAAGTTA	GTTGAATGGGGAAGGAGAGT
C319678238	TP106843	TGCAGAGGAACTCGGCGAGCTTACGCACGTGCTCTGCGCACTTGTCTGCCTCGCCGTCGGCGGC	21	149.72	7St	C21-36	0	0	1	0	AGTGACCAGTTTTTCCCCTC	TGGAAACTGCAGAGGAACTC
C313440845	TP435532	TGCAGCTACAGCTGGTATAAACTTGGCATTTGAGTTTTTTTGTGTCAGGGCTAAGCGTTTTCCC	21	156.94	7St	C21-41	0	0	0	0	GTTCGTGCAACTCTTTGGCT	TCAAATGCCAAGTTTATACCAGC
C317810443	TP88529	TGCAGAGACCAATCCTGGCCTCTAATCGATTGCGTCGTCGATTCGTCTCCCAACTTGACGAATT	21	170.56	7St	C21-44	0	0	0	0	CCTCTCGGATTAGTTGCGTA	GATGAAGTTCCCCGTGAGAT
C316487529	TP57189	TGCAGACACGCAAACCCCAGAATAAACACGTCACAATTTGCCATCCATGTGGATGTGGCGCAGC	21	170.67	7St	C21-45	1	0	1	0	TCATGGGTGCGTAAGCTCG	AGACACGCAAACCCCAGAATA
C317759482	TP57103	TGCAGACACGACACAACGACGGTAAAATGTCGTGACGCCATGGATGCGGGCGGGCACGCCGAGA	21	171.04	7St	C21-46	0	0	1	0	CGACACAACGACGGTAAAAT	CACCAAACGGTACGTCGC
C318407104	TP531810	TGCAGGAAGTCGCGGCAACCAGCATGGACGCTGCCTATAGCGAACGATTAGGAAAAGCTGACAT	21	172.45	7St	C21-48	0	0	1	0	CGAACGATTAGGAAAAGCTG	TTGGTCATGGGTGACGAT
C314655412	TP577510	TGCAGGCAAATATGATGGCAAAATACTGGAACACAAATAGCAGATTAGAGTTTCTCCGAGATCG	21	173.72	7St	C21-50	1	0	1	1	CCAACAGGTCCCTCAGTCTTT	CATCGCACTATACTTGTGGACC
C318533877	TP725472	TGCAGGTGTGGAAAACGAAGCTCGATGGCAGCTTTGCCGCACACGAGTTCGAGAAATGCCTGTC	21	174.53	7St	C21-51	0	0	0	0	GTGACACGATCAGGTCATCA	GTGGAACACGAAGCTCGAT
C313580808	TP505992	TGCAGCTTCCTCCACTCTCACTACTGGACGCCTGTCGATAGATTCTTCTAAAAATCTCTCACCT	21	175.15	7St	C21-53	0	0	0	0	ACTACTGGACGCCTGTCGAT	AAATGAGGCCTAAAGGGGCG
C315728097	TP356844	TGCAGCCTTACAAGCATTTACAGGGTTTGGCATAAACACTTACAGCCAGCTTATTATCTATACA	21	175.17	7St	C21-54	0	0	0	1	ACAAGCATTTACAGGGTTTGGC	TGATAGTCCGGACGAAGCAG
C311010578	TP595665	TGCAGGCCCATCAAGATTTTGACAACAAAAATCCTTGGGGTTTAGAGTGATCTCCGTCGTTTGG	21	175.53	7St	C21-55	0	0	0	1	GTCACAGCTCCACTTTCCGT	AACTAGATCGGTCCAAACGACG
C319730223	TP520381	TGCAGGAAAACAACACGAGAACATTGAGATTAAGAGAGATCTAGCGGGAAACGGAACAAAACAA	21	175.77	7St	C21-56	0	0	0	0	TCGACAAAATCCGTAAGCTC	CTATGAGATGTGATGCGACG
C311282971	TP453653	TGCAGCTCCACGCACTGTACTCCATTTCAACGGATTTGCTACTGGTCAAGACCAGACCGAGATC	21	175.82	7St	C21-57	0	0	1	0	CAATCCGTTTCTGCGGACAG	AGGATTTGATTCGACGGGGC
C320157328	TP792633	TGCAGTCCTACAGCTCCGCTCTGTGGGGACCATTGTTGATACGTGTGAAATACCAGATCGCTTG	21	175.86	7St	C21-58	0	0	0	0	AGTAGTCCATCATGGTTGCG	CGAGAAAGAAGCTGCAAAAG
C317765046	TP689859	TGCAGGTACCATGGTTGCTTCTAATCAGAAGCGCTCACACGTACACACTTGCATGCATGAACAG	21	175.86	7St	C21-59	0	0	0	1	AGTTGCCTGCAGGTACCATT	GGCGGCTGCTGTGTATTAGT
C320343330	TP584725	TGCAGGCAGCCATTAGAGGTGAAGACGGCGCGCTGCCGTTGTCATCTGGAGGCCGAGATCGGAA	21	176.24	7St	C21-60	0	0	1	0	AAGGTTAGAGGAAGAAGACACG	GCAGCCATTAGAGGTGAAGA
C317903181	TP275995	TGCAGCATGCGTTCTCCAGTTGCGCGTTTATCTGACAAGCCCCTATTTCCAGGTGCTCCTTTCA	21	176.25	7St	C21-61	0	0	0	0	CGCAACTGGAGAACGAATGC	ACTCATGCCAACCAAATGCG
C315738015	TP471252	TGCAGCTCTCTGCTCTCCTCTGCATCCTCCTCTGCTCAGGTAATGCATGGACGAATGCCCATCC	21	176.25	7St	C21-62	0	0	0	0	ATCTTGTCAGCCCCACTCTG	GCTCAGGTAATGCATGGACG
C320021289	TP136731	TGCAGATATTGTACGCAAAGTCCTCGGTCAACGTTACTCATCTTTATGTCATATCAACGCGCCG	21	176.48	7St	C21-63	0	0	1	0	AGAAGACCATGGTGCAAAAG	TCTAAAATTCTGGCCGTGTC
C319623542	TP140153	TGCAGATCAGTAGATCACAGCGAAGACGGATCAGAACTGTAAAGTTTACTGAAATGGCATTGAA	21	177.58	7St	C21-65	0	0	0	0	GCCTGCAGATCAGTAGATCA	ACATGGCACAAGGTCAGTG
C320331578	TP663236	TGCAGGGGATAAATTTAGTGGGTGATCACAAAATAGCAGCCCCATCATGACTGTTTGGATATTG	21	179.26	7St	C21-68	0	0	1	0	TGCCAGCTGCAAGTATACAA	GCTAGATTTTCTCAGACGGC
C319768980	TP598971	TGCAGGCCGATCGATCTTGCTGGCGAGTTGTCGAGTTGATCAAGGCATCTCCAGACCCTCAAAC	21	179.28	7St	C21-69	0	0	1	0	GACATTCGCAAAGTACCTCC	AGTTGATCAAGGCATCTCCA
C318085794	TP74593	TGCAGACGGACCTCAGCCCTGAATCCTGATTGTGTCGAGGAAGCTGGTGGGTGTTGGGCTGCAC	21	182.9	7St	C21-70	0	0	0	0	ATACTGCTAGACCCACTGCG	CCAATGGAACATCTATCGCT
C318518379	TP233014	TGCAGCAGATAGAACGCGACTGCAACTGCTACCCTCTTTCCTTTGCTTCTGCTCTCGGCTCTTC	21	185.7	7St	C21-71	0	0	0	0	ATTGGGGGAACTAGGTGAAG	TATAATTCGGAACCGAGGTG
C320052851	TP841680	TGCAGTGGCTAGCAAGATGAGTGCACAAACAAGATATCTACAGTTCTAATCCCAGCTTTGCCCG	21	187.71	7St	C21-72	0	0	0	0	GTAATGTTCAGCTTGCGCCG	CATTGGTGCTGAACCGGAG
C315159880	TP668133	TGCAGGGGGAGGACGTGAGGGGGGAGCTGGAGGATCACATGAATGATTGACGGGACTGATTGGC	21	188.01	7St	C21-73	0	0	0	0	CCGTCATCACCACCGTCAAT	AGGTGGATTAAAAGAATGGGGGT
C314582116	TP7508	TGCAGAAACATGGAGGGGCTTGTTGGATTACATCATTACAAGAACACAGGACGTGTTCCCCACT	21	190.1	7St	C21-75	0	0	1	0	AGTAAGCAGAAGGCACAGGG	AGTCACAGCAGGGGCAATTA
C313744072	TP55020	TGCAGACAAGCAGACTCAATATACATCAATAGGTAGATTGCACCATTGAAGAACCAAAGAAACA	21	194.28	7St	C21-79	0	0	1	0	TCGACTTGTTGCGATCTCCAT	TCTTTGGTTCTTCAATGGTGCAA
C319709645	TP217216	TGCAGCACCTGGTTATGCATCACTTCCAAAGCCTCAAAGTATGGCCTTAATTCATAATACCATG	21	214.19	7St	C21-84	0	0	1	0	CCTGGTTATGCATCACTTCC	AGCTGCTGACCTAGTCATGG
C320448456	TP659244	TGCAGGGCTGCGCAACCTTCCTTCCCTCAAGACTCTGAGGATATATTGGTGCCCACGCATCTCA	21	219.53	7St	C21-89	0	0	1	0	ACGCCTACGACTTGAGAATC	TTGATCAGATAGCTCCTGGC
C316412051	TP589418	TGCAGGCATGGCATCCAACGACCTCAACCTCTTCTGCCTGCATGGGTGGCTGCTTGGGGCGGTC	21	229.35	7St	C21-94	0	0	0	0	GACCTCAACCTCTTCTGCCTG	CACGATGGACCTCAACCGA
C314281081	TP485732	TGCAGCTGCTAGGTGGGCGGCCCACTTACAGTCGATCTGTTTTGTTGTGGGTCAACCGAGATCG	21	232.05	7St	C21-97	0	0	0	0	CGGTCAACGTTTCAGTGTATTGG	CGGCCCACTTACAGTCGAT
C316280007	TP724405	TGCAGGTGTCCCCGAGCTACAGCACTTTGGCACGCCATGGCTCAGTATCGGCCCCTCCAGGACA	21	256.96	7St	C21-105	0	0	1	0	CCCGAGCTACAGCAATTTGGC	TCCGAGAGGGGCTTGAACAC
C316088215	TP338272	TGCAGCCGCTGGAAAGAGCTATCTAGCGCACTGACACTATCCTAACCCGAGATCGGAAGAGCGG	21	260.62	7St	C21-106	0	0	0	0	GCTATCTAGCGCACTGACACT	TTGCATTTTGTTTGCCGTGT
C312128662	TP697306	TGCAGGTCACAAGCTCTAGTAGCATACTCAGCGTCCTCGCTGACCTCTTCAAAGAACTGCCTCG	21	271.89	7St	C21-111	0	0	0	0	AGCTTCATCACCCTTACGCA	CGAGGCAGTTCTTTGAAGAGG
C320465334	TP395378	TGCAGCGCTGCGAGCTGCTCATGCCAGAGGTCGTCGGGGGAGGAGGCCGAGATCGGAAGAGCGG	21	281.99	7St	C21-115	0	0	0	0	TATGCTGAAATTGCCACTCC	TGACCTAGTCGGAGTTGAGG
C314775546	TP644370	TGCAGGGAGTTAGTCCTGAAAGGACTCCGTTGGTTAGTGGGTACATGCAAAAAAATTGACATTA	21	282.76	7St	C21-117	0	0	0	0	AGCAGAATGTCCATGATCGGG	TTTGCATGTACCCACTAACCA
C315485134	TP676961	TGCAGGGTACACGCGAATTTCTCTATTGCCTAATACCGCGTGCATACAAAATTAGGGCCCCGAG	21	286.68	7St	C21-120	0	0	0	0	CAGGGCAAGAAATGCGATGG	ACTGTTTCAGTCTGCAGGGTA
C319662527	TP871809	TGCAGTTCGCAGGCGCTCGGCAGCCATCAGAATGCGCACAAGCACGAGCACGGTGTCGCCAAAC	21	289.59	7St	C21-122	0	0	0	0	TTAGGCATCCGAGTATCAGC	CTCCGCGTCTACTGTGACTT
C320461661	TP743775	TGCAGTAAGATTTTATGATGGAGCTTCCCTTCCATTCAATGAATGAAACGATCCCCCGAGATCG	21	289.86	7St	C21-123	0	0	0	0	ACGGACGAGTGAACGATAAG	GGAGGCTCATTAATTTGGGT
C318326786	HapTP15987	TGCAGAAGAATCTGCACATGTCGTGCCTTTTTTATAGGTTGTGCACGTGTTGTGCTTGTATGCG	21	307.67	7St	C21-129	1	0	0	0	GCACTGCTGCAGAAGAATC	AGATAGTCTCCGAGAGCAAATG
C311620831	TP753852	TGCAGTACGTGGCCGTCTAACCCACATATGACACCAAGGGAAAAGCTAGGAAAAAAGGTCACCG	21	309.19	7St	C21-130	0	0	0	0	GCATCTGATCGAGTTTCTCTACA	TGTTGACACCGGTGACCTTT
C314919143	TP552892	TGCAGGAGCCATATCTGGAGTGTGAGAGCTTCAGGTCCAAGCCAAATAAAACATTACGATAAAC	21	312.09	7St	C21-132	0	0	1	0	AGCTTTAAAAGGTCCTCTCAGT	AGCTTCAGGTCCAAGCCAAA
C320446541	TP645604	TGCAGGGATGACAACGGGTAGTATATTGGCGCCTCGGCCATTCTGGTCGCCAACATCACTGACC	21	318.66	7St	C21-134	0	0	0	0	TCGTCGACATTTCCTTTAGC	TGGGCCTAACATCTGACAAT
C311851145	HapTP100349	TGCAGCAAAGGCAGCGCAGGATAAACTGAAGGCGGCTCAGATGAAGGCAGCTCAGAAGAAAGCC	21	323.49	7St	C21-136	0	0	0	0	CTTCTGAGCCGCCTTCATCTG	GTCTGCAATTGATTGAGATGCC
C320317162	TP190380	TGCAGCAACGGCCGCTCCAGCAGCGGAAACGGCGACGCTGTCCTTCGGCCGAGATCGGAAGAGC	21	323.79	7St	C21-137	0	0	0	0	GCTGTCCTTCATCCACAGAG	AAATACGCAGAACAACGAGG
